# Supplementary material for: The relationship between regulatory changes in cis and trans and the evolution of gene expression in humans and chimpanzees
Source: Genome Biol. 2023 Sep 11;24:207. doi: 10.1186/s13059-023-03019-3 (PMC10496171; doi:10.1186/s13059-023-03019-3)
Supplement: Supplementary file 2 — Additional file 2. Data S1. A csv file with summary statistics for all DE tests and calculated cis-proportion. Columns are described in Additional file 1. [file 13059_2023_3019_MOESM2_ESM.zip]

Archive with 2 entries (2 files):
- Data S1.docx
- GSE201516_DataS1.csv
