# Supplementary material for: The relationship between regulatory changes in cis and trans and the evolution of gene expression in humans and chimpanzees
Source: Genome Biol. 2023 Sep 11;24:207. doi: 10.1186/s13059-023-03019-3 (PMC10496171; doi:10.1186/s13059-023-03019-3)
Supplement: Supplementary file 3 — Additional file 3. Data S2. A Raw text file containing the gene symbol of each gene with cell-type-restricted differential expression. One gene is listed per line. [file 13059_2023_3019_MOESM3_ESM.zip › DataS2.csv]

AADAT
AAMDC
AAMP
AARS1
ABCC1
ABCC5
ABCD3
ABCD4
ABCE1
ABHD12
ABHD13
ABHD17A
ABHD17C
ABI2
ABR
ABRACL
ABRAXAS1
ABRAXAS2
AC013394.1
AC093323.1
AC118553.2
AC124312.1
ACAA2
ACADVL
ACAP3
ACAT1
ACBD3
ACD
ACHE
ACO2
ACOT13
ACOT8
ACOT9
ACOX1
ACP1
ACSF3
ACSL4
ACTB
ACTC1
ACTN4
ACTR10
ACTR1B
ACTR2
ACVR2A
ACYP1
ADAM10
ADAM17
ADAMTS6
ADAR
ADD1
ADD2
ADD3
ADGRL1
ADGRL2
ADGRV1
ADH5
ADIPOR2
ADNP
ADO
ADRM1
AEBP1
AEBP2
AFAP1
AFDN
AFF1
AFF4
AFG3L2
AFTPH
AGAP3
AGBL5
AGFG1
AGL
AGO1
AGO2
AGO3
AGPAT2
AGPAT4
AGPAT5
AGTRAP
AHCY
AHCYL1
AHDC1
AHI1
AHNAK
AHSA1
AIDA
AIFM1
AIG1
AIMP1
AK2
AK3
AK4
AK6
AKAP13
AKAP17A
AKAP8L
AKIRIN1
AKIRIN2
AKNA
AKR1A1
AKR7A2
AKT1
AKT3
AL162231.1
AL360181.3
ALAD
ALDH1B1
ALDH3A2
ALDH9A1
ALG1
ALG11
ALG12
ALG13
ALG2
ALG3
ALG5
ALKBH1
ALKBH2
ALKBH5
ALYREF
AMD1
AMDHD2
AMOTL1
AMOTL2
AMPD2
ANAPC11
ANAPC15
ANAPC16
ANAPC5
ANAPC7
ANK3
ANKLE2
ANKRD13A
ANKRD13D
ANKRD26
ANKRD28
ANKRD36C
ANKRD49
ANKRD9
ANKS1A
ANO10
ANO6
ANP32B
ANP32E
ANXA11
ANXA2
ANXA4
ANXA5
ANXA6
ANXA7
AOPEP
AP001267.5
AP1M1
AP1S1
AP1S2
AP2A1
AP2M1
AP2S1
AP3M1
APBA2
APBB1
APBB2
APC2
APEH
APH1A
APIP
APLF
APLP2
APOE
APP
APPL1
APPL2
AQR
ARCN1
ARF1
ARF4
ARF6
ARFGAP1
ARFGEF1
ARFGEF2
ARHGAP10
ARHGAP23
ARHGAP24
ARHGAP26
ARHGAP28
ARHGAP42
ARHGDIA
ARHGEF16
ARHGEF40
ARHGEF7
ARHGEF9
ARID1A
ARID1B
ARID2
ARID3B
ARID4B
ARIH2
ARL14EP
ARL16
ARL2BP
ARL3
ARL4A
ARL4C
ARL4D
ARL5B
ARL6IP6
ARMC10
ARMCX1
ARMCX2
ARMCX6
ARMH3
ARMH4
ARMT1
ARPC1A
ARPC2
ARPC4
ARPC5
ARPC5L
ARPP19
ARRB2
ARSB
ARSK
ARV1
ARX
ASAH1
ASAP1
ASAP2
ASAP3
ASB3
ASB8
ASCC3
ASCL1
ASF1A
ASH1L
ASNS
ASNSD1
ASPH
ASPSCR1
ASXL1
ASXL2
ASXL3
ATAD2B
ATAT1
ATF2
ATF3
ATF4
ATF5
ATF6
ATF6B
ATF7IP2
ATG101
ATG3
ATG4C
ATG5
ATL3
ATN1
ATOX1
ATP11A
ATP11C
ATP13A1
ATP13A2
ATP13A3
ATP1A2
ATP1A3
ATP1B1
ATP1B3
ATP2A2
ATP2B4
ATP5F1A
ATP5F1B
ATP5F1C
ATP5IF1
ATP5MC1
ATP5MC3
ATP5ME
ATP5MF
ATP5MPL
ATP5PB
ATP5PD
ATP5PF
ATP6AP2
ATP6V0B
ATP6V0E1
ATP6V0E2
ATP6V1A
ATP6V1B2
ATP6V1C1
ATP6V1E1
ATP6V1H
ATP8B2
ATR
ATRNL1
ATRX
ATXN10
ATXN2
ATXN7L3
ATXN7L3B
AURKAIP1
AUTS2
AZI2
AZIN1
B2M
B3GALNT1
B3GALNT2
B3GAT3
B3GNT2
B4GALNT4
B4GALT1
B4GALT2
B4GALT3
B4GALT5
B4GALT6
B4GALT7
B4GAT1
B9D1
BABAM1
BACE1
BACE2
BAG5
BAHCC1
BAIAP2
BAK1
BAMBI
BANF1
BARD1
BASP1
BAZ1A
BAZ2A
BBC3
BBIP1
BBS2
BBS9
BBX
BCAR1
BCAR3
BCAS2
BCAT2
BCL2L1
BCL2L11
BCL2L13
BCL7A
BCL9L
BCLAF1
BDH2
BECN1
BEND5
BEND7
BEX3
BEX4
BFAR
BIN1
BLCAP
BLOC1S1
BLOC1S2
BLOC1S5-TXNDC5
BLVRA
BLVRB
BLZF1
BMERB1
BMP1
BMP2K
BMP7
BMPR1A
BMS1
BOC
BOD1L1
BOLA1
BOLA3
BOP1
BORCS7
BORCS8
BPNT1
BPTF
BRD1
BRD3
BRD4
BRD7
BRK1
BRMS1
BRSK1
BRSK2
BRWD3
BSG
BTAF1
BTBD10
BTBD17
BTBD6
BTG1
BTG2
BTG3
BUB3
BUD23
BUD31
C11orf49
C11orf95
C12orf10
C12orf49
C12orf73
C12orf76
C14orf119
C14orf132
C15orf40
C16orf58
C16orf87
C17orf49
C17orf75
C18orf21
C19orf25
C19orf53
C1D
C1GALT1
C1orf131
C1orf198
C1orf21
C1orf35
C1orf52
C1orf53
C1orf54
C20orf194
C20orf27
C20orf96
C22orf39
C2orf69
C3orf14
C6orf141
C6orf89
C7orf50
C8orf48
C8orf82
C9orf116
CAAP1
CABIN1
CABLES2
CACNA2D2
CACNG4
CACNG8
CACUL1
CADM2
CADPS2
CALB1
CALCOCO1
CALD1
CALM1
CALM3
CALR
CALU
CAMK1
CAMK1D
CAMSAP1
CAMSAP3
CAMTA1
CANX
CAP2
CAPN10
CAPN2
CAPNS1
CAPZA2
CARD19
CARM1
CARNMT1
CASC3
CASP3
CASP6
CASP8AP2
CAST
CBARP
CBL
CBLB
CBR1
CBX1
CBX2
CBX3
CBX5
CBY1
CCAR1
CCDC112
CCDC117
CCDC12
CCDC124
CCDC125
CCDC130
CCDC137
CCDC138
CCDC14
CCDC167
CCDC174
CCDC181
CCDC186
CCDC24
CCDC28B
CCDC3
CCDC32
CCDC34
CCDC47
CCDC51
CCDC58
CCDC59
CCDC6
CCDC8
CCDC85B
CCDC85C
CCDC88A
CCDC90B
CCDC91
CCDC92
CCL2
CCM2
CCN1
CCNC
CCND2
CCNDBP1
CCNI
CCNL1
CCNL2
CCNY
CCP110
CCSER2
CCT2
CCT7
CCT8
CD151
CD164
CD276
CD320
CD47
CD55
CD99
CD99L2
CDC16
CDC26
CDC37L1
CDC42
CDC42BPB
CDC42EP4
CDC42SE1
CDC42SE2
CDH24
CDK13
CDK2
CDK20
CDK2AP1
CDK2AP2
CDK4
CDK5
CDK5R1
CDK5RAP2
CDK5RAP3
CDK6
CDK7
CDKL5
CDKN1B
CDKN1C
CDKN2AIP
CDKN2AIPNL
CDPF1
CDS1
CDS2
CDV3
CEBPB
CEBPD
CEBPZ
CEBPZOS
CECR2
CELF1
CELF5
CELSR2
CELSR3
CEMIP2
CENPC
CENPW
CEP112
CEP131
CEP162
CEP170
CEP290
CEP295
CEP350
CEP41
CEP57
CEP57L1
CEP63
CEP78
CEP83
CEP85L
CEP89
CERK
CERS2
CERS4
CERS6
CERT1
CES2
CFAP20
CFAP298
CFAP97
CFL2
CHCHD10
CHCHD3
CHCHD4
CHCHD6
CHD2
CHD3
CHD7
CHFR
CHID1
CHKA
CHL1
CHM
CHMP2B
CHMP3
CHMP4A
CHN1
CHORDC1
CHP1
CHPF
CHPT1
CIAO2B
CIAPIN1
CIB2
CILK1
CINP
CIR1
CIRBP
CISD1
CITED2
CKAP2
CKAP4
CKAP5
CKB
CKLF
CLASRP
CLCN3
CLCN7
CLIC1
CLIC4
CLINT1
CLIP3
CLK1
CLN8
CLNS1A
CLPTM1L
CLPX
CLSTN1
CLTA
CLTC
CLUAP1
CMAS
CMBL
CMC1
CMC2
CMPK1
CMTM3
CMTM6
CNBP
CNDP2
CNEP1R1
CNIH1
CNIH2
CNOT1
CNOT4
CNP
CNRIP1
CNST
CNTFR
CNTLN
CNTNAP2
CNTROB
COA1
COA7
COA8
COG1
COG4
COIL
COL18A1
COL1A1
COL1A2
COL26A1
COL2A1
COL3A1
COL4A2
COL5A2
COLEC12
COMMD3
COMMD4
COMMD6
COMMD8
COMMD9
COP1
COPA
COPB1
COPB2
COPE
COPG1
COPS2
COPS3
COPS5
COPS7A
COPS8
COPZ1
COQ10B
COQ3
COQ4
COQ5
COQ8B
CORO1B
CORO1C
COTL1
COX17
COX18
COX20
COX5A
COX5B
COX6A1
COX6B1
COX6C
COX7A2
COX7B
COX7C
COX8A
CPNE1
CPNE2
CPNE3
CPNE8
CPSF1
CPSF2
CPSF6
CPT2
CPVL
CRACD
CRACR2B
CRB2
CRBN
CREB1
CREB3
CREB3L2
CREBL2
CREG1
CRELD2
CREM
CRIP2
CROCC
CROT
CRTC3
CRY1
CRYZL1
CS
CSDE1
CSGALNACT2
CSNK1D
CSNK1E
CSNK2A2
CSRP1
CSRP2
CSTB
CSTF1
CSTF2T
CTBP2
CTCF
CTDP1
CTDSP1
CTHRC1
CTNNBIP1
CTNNBL1
CTSA
CTSD
CTSH
CTSL
CTSV
CTTN
CTTNBP2NL
CTU1
CTXN1
CUEDC2
CUL1
CUL3
CUL5
CUTA
CUTC
CWC15
CWC22
CWC25
CWC27
CWF19L2
CXCR4
CXXC5
CXorf38
CYB561A3
CYB5B
CYB5R1
CYB5R3
CYB5R4
CYBA
CYC1
CYCS
CYFIP2
CYSTM1
CYTH2
CYTL1
CZIB
DAG1
DALRD3
DAP
DAPK1
DAZAP2
DBN1
DBNDD1
DCAF1
DCAF10
DCAF11
DCAF12
DCAF13
DCAF15
DCBLD2
DCHS1
DCLRE1C
DCN
DCP2
DCPS
DCTD
DCTN1
DCTN2
DCTN3
DCTN5
DCTN6
DCUN1D5
DCX
DDA1
DDB1
DDHD2
DDIT4
DDOST
DDRGK1
DDX1
DDX10
DDX18
DDX20
DDX21
DDX23
DDX24
DDX27
DDX49
DDX50
DDX55
DDX56
DECR2
DEK
DENND10
DENND5B
DENR
DERA
DES
DESI2
DEXI
DGCR8
DGKD
DGKZ
DGUOK
DHPS
DHRS13
DHRSX
DHX15
DHX40
DIP2A
DIP2C
DIPK1B
DIPK2A
DKC1
DLAT
DLD
DLG1
DLG3
DLG4
DLGAP4
DLK1
DLL1
DMAC1
DMAC2
DMRT3
DMRTA1
DMWD
DMXL1
DNAJA1
DNAJA2
DNAJA3
DNAJB12
DNAJB14
DNAJB4
DNAJB5
DNAJB6
DNAJC15
DNAJC16
DNAJC17
DNAJC2
DNAJC21
DNAJC24
DNAJC3
DNAJC4
DNAJC7
DNAJC9
DNAL1
DNALI1
DNASE2
DNM1
DNM1L
DNMT3A
DNMT3B
DNPEP
DNTTIP2
DOCK11
DOCK4
DOCK6
DOCK7
DOHH
DOK4
DOLK
DOLPP1
DPAGT1
DPCD
DPF1
DPF2
DPH6
DPM1
DPM3
DPP8
DPY30
DPYSL5
DRAM2
DRAP1
DRAXIN
DROSHA
DSC2
DSEL
DST
DSTN
DSTYK
DTNBP1
DTWD1
DTX3
DTYMK
DUS1L
DUSP1
DUSP11
DUSP12
DUSP26
DUSP3
DUSP6
DUT
DVL2
DYNC1I2
DYNC1LI1
DYNC1LI2
DYNC2LI1
DYNLL1
DYRK1B
DYRK2
DYRK4
DZIP1L
E2F4
E2F5
EAPP
EARS2
EBAG9
EBNA1BP2
ECD
ECHS1
ECI2
ECSIT
EDEM2
EDRF1
EED
EEF1A1
EEF1AKMT1
EEF1B2
EEF1E1
EEF2
EFCAB14
EFHC1
EFHD1
EFL1
EFNA5
EFNB1
EFNB2
EFR3A
EFR3B
EFS
EFTUD2
EGR2
EIF1
EIF1AX
EIF2AK1
EIF2AK2
EIF2B2
EIF2B5
EIF2S1
EIF2S2
EIF3A
EIF3D
EIF3E
EIF3F
EIF3G
EIF3H
EIF3I
EIF3J
EIF4EBP1
EIF4EBP2
EIF4G1
EIF4G3
EIF4H
EIF6
ELAC1
ELAVL1
ELAVL2
ELAVL4
ELF2
ELK3
ELL
ELMO1
ELMOD2
ELOC
ELOVL1
ELOVL5
ELP5
EMC3
EMC8
EMD
EMILIN1
EML1
EMP2
EMX2
ENAH
ENDOD1
ENHO
ENOPH1
ENSA
ENTPD4
ENTPD5
EP300
EP400
EPB41
EPB41L3
EPB41L5
EPC1
EPC2
EPHA4
EPHB2
EPHB3
EPHB6
EPHX1
EPM2AIP1
EPOR
EPS15
EPS8L1
ERBB2
ERBIN
ERC1
ERCC1
ERCC3
ERGIC2
ERH
ERLEC1
ERN1
ERP29
ERP44
ERV3-1
ESF1
ESYT1
ESYT2
ETF1
ETFRF1
ETHE1
ETV6
EVL
EWSR1
EXD2
EXOC2
EXOC4
EXOSC6
EXOSC7
EXOSC8
EXT1
EXTL2
F10
F2R
FABP3
FADS1
FAHD2B
FAM104A
FAM104B
FAM117A
FAM120A
FAM120AOS
FAM126A
FAM133B
FAM161A
FAM168B
FAM171A1
FAM171A2
FAM174A
FAM177A1
FAM200A
FAM200B
FAM204A
FAM210A
FAM210B
FAM217B
FAM222B
FAM228B
FAM229B
FAM241B
FAM3C
FAM50A
FAM53C
FAM76A
FAM76B
FAM89B
FAM92A
FAM98A
FAM98B
FAN1
FANCF
FANCL
FARP1
FARSB
FASTKD2
FAT1
FAT3
FAXC
FBN2
FBXL15
FBXL5
FBXO11
FBXO16
FBXO2
FBXO22
FBXO25
FBXO34
FBXO7
FBXO9
FBXW5
FCGRT
FDPS
FDX1
FER
FERMT2
FEZ1
FGF13
FGF2
FGFBP3
FGFR1
FGFR1OP
FGFR1OP2
FGFR3
FGGY
FHL3
FIBP
FIGN
FIP1L1
FIS1
FKBP10
FKBP11
FKBP15
FKBP3
FKBP4
FLCN
FLNB
FLNC
FLRT2
FMC1
FN1
FN3KRP
FNBP1
FNDC5
FNIP1
FNIP2
FNTA
FOS
FOSB
FOXK1
FOXK2
FOXP1
FOXP4
FRA10AC1
FREM1
FRMD4A
FRMD4B
FRMD8
FRRS1L
FSCN1
FSD1
FSIP2
FSTL1
FTSJ3
FUBP1
FUNDC1
FUNDC2
FURIN
FUS
FUT8
FXR1
FXR2
FXYD6
FXYD7
FYN
FYTTD1
FZD3
FZR1
G3BP1
G3BP2
G6PC3
GAA
GABARAPL1
GABPB1
GABRB3
GADD45A
GADD45B
GADD45G
GADD45GIP1
GALE
GALK1
GALNT1
GALNT2
GALNT7
GAMT
GAPDH
GAPVD1
GAR1
GARS1
GATAD1
GATAD2A
GATAD2B
GCC2
GCLM
GCN1
GCNT1
GCSH
GDAP1
GDE1
GDF11
GDI1
GDI2
GDPD1
GEMIN6
GEMIN8
GET3
GFM1
GGA3
GGH
GGNBP2
GHITM
GID4
GID8
GIGYF1
GIPC1
GJA1
GJC1
GKAP1
GLCCI1
GLI3
GLI4
GLO1
GLRX2
GLRX3
GLRX5
GLS
GLT8D1
GLUD1
GLYR1
GM2A
GMEB1
GMFB
GMPPA
GMPR2
GMPS
GNA11
GNA12
GNAI2
GNAI3
GNAQ
GNB1
GNG11
GNG2
GNG5
GNL1
GNL2
GNPAT
GNPNAT1
GNPTAB
GOLGA2
GOLGA3
GOLGA4
GOLGA7
GOLIM4
GOLT1B
GON4L
GOPC
GORASP2
GOSR2
GOT1
GOT2
GPALPP1
GPATCH11
GPATCH2
GPBP1
GPBP1L1
GPC1
GPC3
GPC4
GPC6
GPM6B
GPN2
GPR107
GPR143
GPR155
GPR161
GPRC5C
GPSM1
GPT2
GPX4
GRB2
GRHPR
GRIK5
GRINA
GRIP1
GRIPAP1
GRK5
GRN
GRPEL1
GRSF1
GRTP1
GSDMD
GSDME
GSE1
GSN
GSPT1
GSR
GSTK1
GSTM3
GTDC1
GTF2A1
GTF2E1
GTF2F2
GTF2I
GTF3A
GTPBP8
GULP1
GXYLT1
GYG1
GZF1
H1-0
H1-2
H1-3
H2AC20
H2AJ
H2AX
H2AZ1
H2AZ2
H3-3A
HACD1
HACD3
HADH
HADHA
HADHB
HAND1
HAUS2
HAX1
HBP1
HCFC1
HCFC1R1
HDAC1
HDAC10
HDAC2
HDAC5
HDAC6
HDAC8
HDDC2
HDGF
HDGFL3
HDHD2
HEATR6
HECTD1
HECTD3
HECTD4
HEG1
HELLS
HELZ
HERPUD2
HES1
HES5
HESX1
HEXA
HEXB
HEXIM2
HEY1
HGH1
HIBADH
HIBCH
HIF1A
HIGD1A
HILPDA
HIPK2
HIRIP3
HK1
HM13
HMBOX1
HMG20B
HMGB1
HMGB2
HMGCR
HMGCS1
HMGN2
HMGN5
HMGXB4
HMOX2
HNRNPA0
HNRNPA2B1
HNRNPA3
HNRNPC
HNRNPD
HNRNPDL
HNRNPF
HNRNPH1
HNRNPH2
HNRNPH3
HNRNPL
HNRNPR
HOMEZ
HOOK1
HOOK2
HOOK3
HP1BP3
HPF1
HS1BP3
HSBP1
HSBP1L1
HSD17B10
HSD17B12
HSD17B14
HSD17B4
HSDL2
HSF2
HSP90AB1
HSP90B1
HSPA14
HSPA1A
HSPA4
HSPA4L
HSPA5
HSPA8
HSPA9
HSPB1
HSPB6
HSPBP1
HSPD1
HSPE1
HSPH1
HTATSF1
HYAL2
HYLS1
HYPK
IAH1
IARS1
ICA1L
ICE1
ICE2
ID1
ID4
IDE
IDH1
IDH3A
IDH3B
IDH3G
IDI1
IDNK
IER2
IER3
IER3IP1
IFI16
IFI27L1
IFNGR2
IFRD1
IFRD2
IFT20
IFT22
IFT46
IFT57
IFT81
IFTAP
IGBP1
IGF1R
IGF2
IGF2BP1
IGF2BP2
IGFBP4
IGFBP5
IGFBPL1
IGLON5
IGSF9
IGSF9B
IKBIP
IKZF4
IL11RA
IL17RD
ILF3
ILK
IMP3
IMP4
IMPA2
IMPDH1
INA
INAFM1
ING1
ING4
INKA1
INO80
INO80C
INPP1
INPP5A
INPP5F
INSIG2
INSR
INTS1
INTS12
INTS6
INTS7
IP6K2
IPMK
IPO4
IPO7
IPO9
IQGAP1
IQGAP2
IQSEC1
IRF2BP2
IRF2BPL
IRF3
IRX2
ISCA1
ISCA2
ISCU
ISL1
IST1
ITGA6
ITGA7
ITGAE
ITGB1
ITGB5
ITM2C
ITPA
ITPRID2
ITSN1
IVNS1ABP
JAG1
JAG2
JAGN1
JAM3
JARID2
JKAMP
JMJD1C
JMJD4
JMY
JOSD1
JOSD2
JPH4
JPT1
JPT2
JTB
JUNB
JUP
KANSL1
KARS1
KAT6A
KAT7
KAT8
KATNA1
KATNBL1
KAZN
KCMF1
KCNMB4
KCNQ2
KCTD17
KCTD2
KCTD3
KCTD6
KDELR1
KDELR2
KDM1A
KDM3B
KDM4A
KDM4B
KDM5A
KDM5B
KDM6A
KDSR
KHDC4
KHDRBS1
KHSRP
KIAA0232
KIAA1143
KIAA1217
KIAA1324L
KIAA1522
KIAA1586
KIAA2013
KIF1A
KIF1B
KIF1C
KIF20B
KIF21A
KIF3A
KIF3C
KIF5A
KIF5C
KIFAP3
KIFBP
KIZ
KLF3
KLF5
KLF6
KLHDC4
KLHDC8B
KLHL20
KLHL22
KLHL23
KLHL28
KLHL3
KLHL5
KLHL7
KLHL8
KLHL9
KMT2A
KMT2D
KMT2E
KMT5B
KPNA5
KPNA6
KPNB1
KRAS
KRCC1
KRI1
KRT10
KRTCAP2
KTI12
KXD1
L1CAM
L3MBTL3
LACTB2
LAMA1
LAMP1
LAMTOR1
LAMTOR2
LAMTOR5
LANCL2
LAPTM4A
LARP1
LARP1B
LARP4
LARP4B
LARP7
LATS2
LBR
LCLAT1
LCORL
LDHA
LDLR
LDOC1
LEO1
LEPROTL1
LGALS3
LGALS3BP
LGI1
LGMN
LGR4
LHX5
LIG1
LIMA1
LIMD2
LIMS1
LIN52
LIN54
LIX1L
LMCD1
LMF2
LMNA
LMNB1
LMO4
LONP1
LONP2
LOXL1
LPAR4
LPCAT3
LPIN1
LRBA
LRCH3
LRP1
LRP12
LRPAP1
LRPPRC
LRRC40
LRRC42
LRRC47
LRRC49
LRRC4B
LRRC4C
LRRC59
LRRC75A
LRRC8A
LRRFIP1
LRWD1
LSG1
LSM10
LSM12
LSM14B
LSM3
LSM5
LSM6
LSM8
LSR
LTA4H
LTBP4
LUC7L
LUC7L3
LUM
LXN
LY6E
LYAR
LYPLAL1
LYRM2
LYRM4
LYRM7
LYST
LZTS2
LZTS3
M6PR
MAB21L2
MACO1
MACROH2A1
MACROH2A2
MAD2L1
MAD2L2
MAFG
MAGED1
MAGED2
MAGI3
MAGOHB
MAIP1
MAK16
MALSU1
MAML3
MAN1A1
MAN1A2
MAN1C1
MAN2A1
MANBA
MANBAL
MANEA
MANF
MAP1A
MAP1B
MAP1S
MAP2K1
MAP2K2
MAP2K6
MAP3K11
MAP3K13
MAP3K20
MAP4
MAP4K3
MAP4K4
MAP4K5
MAP7D1
MAPK10
MAPK6
MAPK8IP1
MAPK9
MAPKAP1
MAPKAPK2
MAPKAPK5
MAPRE1
MARCHF2
MARCHF5
MARK1
MARK2
MARK4
MARVELD1
MAST2
MAU2
MAVS
MAX
MBD2
MBD3
MBD4
MBD6
MBIP
MBNL1
MBTPS1
MCAT
MCC
MCEE
MCL1
MCM3AP
MCMBP
MCTS1
MCU
MDFI
MDH2
MDK
MDM2
MDM4
ME2
MEAF6
MEAK7
MECP2
MED1
MED12
MED13
MED13L
MED17
MED19
MED22
MED24
MED30
MED4
MED6
MED7
MESD
MEST
METAP2
METRNL
METTL16
METTL21A
METTL9
MEX3A
MEX3B
MFAP2
MFAP4
MFGE8
MFSD10
MFSD14B
MFSD3
MGAT2
MGAT4B
MGMT
MGST2
MGST3
MIA3
MIB2
MICOS10
MICU1
MICU2
MIER1
MIF
MIF4GD
MINDY2
MIPOL1
MIS12
MKNK1
MKNK2
MKRN1
MLEC
MLF2
MLH3
MLLT1
MLLT11
MLLT3
MLXIP
MLYCD
MMD
MMP2
MN1
MNAT1
MOB3A
MOB3B
MOCS2
MON2
MORC2
MORF4L1
MORN2
MORN4
MOSPD1
MOSPD2
MOSPD3
MPC1
MPC2
MPDU1
MPDZ
MPG
MPHOSPH10
MPHOSPH6
MPHOSPH8
MPP6
MPRIP
MPST
MPV17
MPZL1
MRC2
MRFAP1
MRPL1
MRPL11
MRPL13
MRPL14
MRPL15
MRPL16
MRPL18
MRPL19
MRPL2
MRPL22
MRPL27
MRPL28
MRPL30
MRPL32
MRPL33
MRPL34
MRPL35
MRPL37
MRPL39
MRPL4
MRPL40
MRPL43
MRPL44
MRPL47
MRPL48
MRPL50
MRPL52
MRPL54
MRPL55
MRPL57
MRPL58
MRPS10
MRPS11
MRPS12
MRPS15
MRPS16
MRPS18A
MRPS18B
MRPS18C
MRPS2
MRPS23
MRPS25
MRPS26
MRPS27
MRPS28
MRPS30
MRPS33
MRPS34
MRPS35
MRPS36
MRPS5
MRS2
MRTFB
MRTO4
MSANTD2
MSANTD3
MSANTD4
MSH2
MSH6
MSI1
MSL1
MSMO1
MSN
MSRB2
MST1
MSX2
MT-ATP6
MT-CO1
MT-CO2
MT-CO3
MT-ND2
MT-ND3
MT-ND4
MTA1
MTA3
MTCH1
MTDH
MTERF3
MTFMT
MTFR1L
MTG1
MTHFD2
MTHFR
MTMR14
MTMR4
MTMR9
MTOR
MTPAP
MTR
MTRES1
MTREX
MTUS2
MVB12A
MVK
MXI1
MXRA8
MYADM
MYBBP1A
MYEF2
MYH10
MYH9
MYL12A
MYL12B
MYL6B
MYL9
[truncated: 1,906 more rows]
