# Supplementary material for: The relationship between regulatory changes in cis and trans and the evolution of gene expression in humans and chimpanzees
Source: Genome Biol. 2023 Sep 11;24:207. doi: 10.1186/s13059-023-03019-3 (PMC10496171; doi:10.1186/s13059-023-03019-3)
Supplement: Supplementary file 4 — Additional file 4. Data S3. Statistics for tests of enrichment in TFs in promoters, and correlated DE between TFs and putative target genes. Columns are described in Additional file 1. [file 13059_2023_3019_MOESM4_ESM.zip]

Archive with 2 entries (2 files):
- Data S3.docx
- GSE201516_DataS3.csv
