# Supplementary material for: The relationship between regulatory changes in cis and trans and the evolution of gene expression in humans and chimpanzees
Source: Genome Biol. 2023 Sep 11;24:207. doi: 10.1186/s13059-023-03019-3 (PMC10496171; doi:10.1186/s13059-023-03019-3)
Supplement: Supplementary file 4 — Additional file 4. Data S3. Statistics for tests of enrichment in TFs in promoters, and correlated DE between TFs and putative target genes. Columns are described in Additional file 1. [file 13059_2023_3019_MOESM4_ESM.zip › GSE201516_DataS3.csv]

TF	motif	hypergeom.adj.pval	combined.adj.pval	target	cor	cor.pval	cor.adj.pval
LEF1	CTTTGA_LEF1_Q2	0.000161598847204412	2.46708379829513e-14	MEF2C	0.685435488609959	0.00971289525955645	0.27148576510943
LEF1	CTTTGA_LEF1_Q2	0.000161598847204412	2.46708379829513e-14	SCN3A	0.0673199971718371	0.885972818118722	0.959782236428246
LEF1	CTTTGA_LEF1_Q2	0.000161598847204412	2.46708379829513e-14	PPP2R5C	-0.121685277977455	0.50704798755025	0.841953638264943
LEF1	CTTTGA_LEF1_Q2	0.000161598847204412	2.46708379829513e-14	HNRNPR	0.630141763400365	0.000111052884383476	0.0306876137179673
LEF1	CTTTGA_LEF1_Q2	0.000161598847204412	2.46708379829513e-14	RORA	-0.396958583430491	0.0270294901156898	0.34707439536239
LEF1	CTTTGA_LEF1_Q2	0.000161598847204412	2.46708379829513e-14	ITSN2	-0.401724805861171	0.0307629236097037	0.349348817430745
LEF1	CTTTGA_LEF1_Q2	0.000161598847204412	2.46708379829513e-14	PLEC	-0.404815747692798	0.0238845902742909	0.335598734531985
LEF1	CTTTGA_LEF1_Q2	0.000161598847204412	2.46708379829513e-14	AGBL5	0.310309885997698	0.122872252878178	0.564976366180864
LEF1	CTTTGA_LEF1_Q2	0.000161598847204412	2.46708379829513e-14	ADGRL2	-0.26911085779396	0.136385512481213	0.566288749395849
LEF1	CTTTGA_LEF1_Q2	0.000161598847204412	2.46708379829513e-14	INA	0.075563856540808	0.76570256289742	0.936437523337665
LEF1	CTTTGA_LEF1_Q2	0.000161598847204412	2.46708379829513e-14	LRRC1	0.0950178242435159	0.698806026729211	0.918082719744082
LEF1	CTTTGA_LEF1_Q2	0.000161598847204412	2.46708379829513e-14	LIFR	0.431844268289435	0.0396183463506923	0.38639540146734
LEF1	CTTTGA_LEF1_Q2	0.000161598847204412	2.46708379829513e-14	SMIM29	-0.439197908476329	0.0119067239910566	0.27635455409809
LEF1	CTTTGA_LEF1_Q2	0.000161598847204412	2.46708379829513e-14	BACE1	0.492622966406587	0.00662980360108753	0.238961181969633
LEF1	CTTTGA_LEF1_Q2	0.000161598847204412	2.46708379829513e-14	MCTS1	0.127661830575267	0.486247495541269	0.830980798826312
LEF1	CTTTGA_LEF1_Q2	0.000161598847204412	2.46708379829513e-14	RALGPS2	0.144122889710984	0.431301140502913	0.789290608116811
LEF1	CTTTGA_LEF1_Q2	0.000161598847204412	2.46708379829513e-14	KIF4A	0.248974924493331	0.169400851382003	0.638333208162183
LEF1	CTTTGA_LEF1_Q2	0.000161598847204412	2.46708379829513e-14	OSTF1	-0.210382387337273	0.312776519145574	0.751284070743488
LEF1	CTTTGA_LEF1_Q2	0.000161598847204412	2.46708379829513e-14	CHCHD7	-0.0321573283117102	0.866038806051285	0.957261560288687
LEF1	CTTTGA_LEF1_Q2	0.000161598847204412	2.46708379829513e-14	RAB7A	-0.208549372291742	0.252024316632182	0.694113483349098
LEF1	CTTTGA_LEF1_Q2	0.000161598847204412	2.46708379829513e-14	TBC1D8B	-0.188274107958748	0.720925727367835	0.926585159671217
LEF1	CTTTGA_LEF1_Q2	0.000161598847204412	2.46708379829513e-14	ARX	0.2749938981706	0.21549516045646	0.662608809992862
LEF1	CTTTGA_LEF1_Q2	0.000161598847204412	2.46708379829513e-14	ALCAM	0.214994565919176	0.245441787337623	0.685088355901984
LEF1	CTTTGA_LEF1_Q2	0.000161598847204412	2.46708379829513e-14	PFN1	-0.23823169818662	0.189174990928706	0.653441630705296
LEF1	CTTTGA_LEF1_Q2	0.000161598847204412	2.46708379829513e-14	KBTBD2	0.346553617439663	0.0708187884327914	0.469526279957228
LEF1	CTTTGA_LEF1_Q2	0.000161598847204412	2.46708379829513e-14	KBTBD4	-0.147110749585994	0.455048477992333	0.809517571364043
LEF1	CTTTGA_LEF1_Q2	0.000161598847204412	2.46708379829513e-14	INTS9	0.0156777408346505	0.957577246215411	0.984764887966968
LEF1	CTTTGA_LEF1_Q2	0.000161598847204412	2.46708379829513e-14	ZC3H18	-0.156643121701889	0.391911564128965	0.789290608116811
LEF1	CTTTGA_LEF1_Q2	0.000161598847204412	2.46708379829513e-14	GIGYF2	-0.481313393767015	0.00528854178944514	0.217658570397275
LEF1	CTTTGA_LEF1_Q2	0.000161598847204412	2.46708379829513e-14	PPP2R2B	-0.304823925420667	0.157279405161514	0.612134398492463
LEF1	CTTTGA_LEF1_Q2	0.000161598847204412	2.46708379829513e-14	SREK1	0.154425952493244	0.39873161616148	0.789290608116811
LEF1	CTTTGA_LEF1_Q2	0.000161598847204412	2.46708379829513e-14	LAPTM4B	-0.248976111155717	0.169398751853889	0.638333208162183
LEF1	CTTTGA_LEF1_Q2	0.000161598847204412	2.46708379829513e-14	UNC119	-0.0943131430796183	0.607646224705177	0.880912022423131
LEF1	CTTTGA_LEF1_Q2	0.000161598847204412	2.46708379829513e-14	CLUH	0.33477893186117	0.287475482690072	0.727940851060655
LEF1	CTTTGA_LEF1_Q2	0.000161598847204412	2.46708379829513e-14	ZNF521	-0.259503637130364	0.151493804389751	0.597895324389191
LEF1	CTTTGA_LEF1_Q2	0.000161598847204412	2.46708379829513e-14	XRCC6	0.050569474188371	0.783424866522414	0.936437523337665
LEF1	CTTTGA_LEF1_Q2	0.000161598847204412	2.46708379829513e-14	TONSL	0.0427015613749151	0.839393718366848	0.948645885035776
LEF1	CTTTGA_LEF1_Q2	0.000161598847204412	2.46708379829513e-14	ASS1	-0.627941941817745	0.00175395195706711	0.130688052965197
LEF1	CTTTGA_LEF1_Q2	0.000161598847204412	2.46708379829513e-14	RGS3	0.110640157090716	0.553497496305894	0.857019107227852
LEF1	CTTTGA_LEF1_Q2	0.000161598847204412	2.46708379829513e-14	EMC10	-0.235878681304861	0.193712940782503	0.653441630705296
LEF1	CTTTGA_LEF1_Q2	0.000161598847204412	2.46708379829513e-14	MTFR1L	0.222874256862212	0.220160998013605	0.662608809992862
LEF1	CTTTGA_LEF1_Q2	0.000161598847204412	2.46708379829513e-14	RERE	0.0884661350084115	0.630178624437877	0.890133774120948
LEF1	CTTTGA_LEF1_Q2	0.000161598847204412	2.46708379829513e-14	CDC42BPB	-0.286523723105421	0.111862730596082	0.548886008739932
LEF1	CTTTGA_LEF1_Q2	0.000161598847204412	2.46708379829513e-14	TSHZ3	0.110904970034196	0.705841266530153	0.922937555131698
LEF1	CTTTGA_LEF1_Q2	0.000161598847204412	2.46708379829513e-14	FOXA2	0.445553275085335	0.316392302910258	0.752089156520561
LEF1	CTTTGA_LEF1_Q2	0.000161598847204412	2.46708379829513e-14	TSG101	-0.154665032736167	0.397992957098905	0.789290608116811
LEF1	CTTTGA_LEF1_Q2	0.000161598847204412	2.46708379829513e-14	NBEA	-0.145055570067897	0.444390095113689	0.804248527078317
LEF1	CTTTGA_LEF1_Q2	0.000161598847204412	2.46708379829513e-14	MECOM	0.338082072189696	0.0983402960175683	0.548886008739932
LEF1	CTTTGA_LEF1_Q2	0.000161598847204412	2.46708379829513e-14	TMEM147	-0.15562256830602	0.395042421634426	0.789290608116811
LEF1	CTTTGA_LEF1_Q2	0.000161598847204412	2.46708379829513e-14	SCRG1	0.323639567318904	0.239308885755215	0.681680847739637
LEF1	CTTTGA_LEF1_Q2	0.000161598847204412	2.46708379829513e-14	MRPL1	0.0169974636927885	0.9264333329084	0.981474482929597
LEF1	CTTTGA_LEF1_Q2	0.000161598847204412	2.46708379829513e-14	SEPTIN4	0.485647987150131	0.10946158898663	0.548886008739932
LEF1	CTTTGA_LEF1_Q2	0.000161598847204412	2.46708379829513e-14	ELMO1	-0.248148788918983	0.413661858614107	0.789290608116811
LEF1	CTTTGA_LEF1_Q2	0.000161598847204412	2.46708379829513e-14	EIF4A2	-0.20213911809268	0.267223577658474	0.707611371562812
LEF1	CTTTGA_LEF1_Q2	0.000161598847204412	2.46708379829513e-14	SCML2	-0.116655604545934	0.634360405533706	0.890133774120948
LEF1	CTTTGA_LEF1_Q2	0.000161598847204412	2.46708379829513e-14	ABHD2	0.141236869058108	0.482244938793419	0.82942127439781
LEF1	CTTTGA_LEF1_Q2	0.000161598847204412	2.46708379829513e-14	SORBS1	0.484765145041892	0.0931636173288021	0.548886008739932
LEF1	CTTTGA_LEF1_Q2	0.000161598847204412	2.46708379829513e-14	USP34	-0.113805509155462	0.535134059199466	0.853127182839149
LEF1	CTTTGA_LEF1_Q2	0.000161598847204412	2.46708379829513e-14	SNAP25	-0.144198420578355	0.691043410410233	0.912422322672296
LEF1	CTTTGA_LEF1_Q2	0.000161598847204412	2.46708379829513e-14	ACSL3	-0.304260674985552	0.0904386295107511	0.543287129452266
LEF1	CTTTGA_LEF1_Q2	0.000161598847204412	2.46708379829513e-14	USP32	-0.404376993150319	0.10741234735646	0.548886008739932
LEF1	CTTTGA_LEF1_Q2	0.000161598847204412	2.46708379829513e-14	USP31	-0.29876709110429	0.200699587879893	0.653441630705296
LEF1	CTTTGA_LEF1_Q2	0.000161598847204412	2.46708379829513e-14	MYF6	0.11175663372455	0.70367516566029	0.922937555131698
LEF1	CTTTGA_LEF1_Q2	0.000161598847204412	2.46708379829513e-14	CSRNP3	0.273155254963076	0.137065592433539	0.566288749395849
LEF1	CTTTGA_LEF1_Q2	0.000161598847204412	2.46708379829513e-14	CS	-0.093645497170429	0.616319629680839	0.880912022423131
LEF1	CTTTGA_LEF1_Q2	0.000161598847204412	2.46708379829513e-14	MID1	-0.194190533237999	0.286884211518273	0.727940851060655
LEF1	CTTTGA_LEF1_Q2	0.000161598847204412	2.46708379829513e-14	PLSCR1	-0.457604533599325	0.00845356689162658	0.27148576510943
LEF1	CTTTGA_LEF1_Q2	0.000161598847204412	2.46708379829513e-14	FAR2	-0.342005292327626	0.367660441124467	0.785237672937503
LEF1	CTTTGA_LEF1_Q2	0.000161598847204412	2.46708379829513e-14	SDHC	0.0933310887784861	0.611406845850222	0.880912022423131
LEF1	CTTTGA_LEF1_Q2	0.000161598847204412	2.46708379829513e-14	LRP8	-0.0553951303792909	0.827182929056835	0.948645885035776
LEF1	CTTTGA_LEF1_Q2	0.000161598847204412	2.46708379829513e-14	LRP2	0.16718283069097	0.395145337857981	0.789290608116811
LEF1	CTTTGA_LEF1_Q2	0.000161598847204412	2.46708379829513e-14	OGG1	0.301957731320907	0.0987518684285835	0.548886008739932
LEF1	CTTTGA_LEF1_Q2	0.000161598847204412	2.46708379829513e-14	AP4B1	-0.407165948578146	0.242876303168269	0.682094905067136
LEF1	CTTTGA_LEF1_Q2	0.000161598847204412	2.46708379829513e-14	JDP2	0.0494714305816628	0.835913472778715	0.948645885035776
LEF1	CTTTGA_LEF1_Q2	0.000161598847204412	2.46708379829513e-14	SLC13A5	0.976327703998331	0.138795627177306	0.566805787832448
LEF1	CTTTGA_LEF1_Q2	0.000161598847204412	2.46708379829513e-14	LMO1	-0.535252197441398	0.089745060599156	0.543055877640148
LEF1	CTTTGA_LEF1_Q2	0.000161598847204412	2.46708379829513e-14	GNA12	-0.464515986545781	0.00970805767045579	0.27148576510943
LEF1	CTTTGA_LEF1_Q2	0.000161598847204412	2.46708379829513e-14	LMO7	-0.177419129398081	0.62388322798299	0.885992170294427
LEF1	CTTTGA_LEF1_Q2	0.000161598847204412	2.46708379829513e-14	RGL1	0.314442376062028	0.176942165964076	0.653441630705296
LEF1	CTTTGA_LEF1_Q2	0.000161598847204412	2.46708379829513e-14	EIF4EBP2	0.106444576648651	0.56202515756326	0.864413461261488
LEF1	CTTTGA_LEF1_Q2	0.000161598847204412	2.46708379829513e-14	CSNK2A1	-0.140158144882849	0.444213137992366	0.804248527078317
LEF1	CTTTGA_LEF1_Q2	0.000161598847204412	2.46708379829513e-14	CHIC2	0.029821762786854	0.873470014466752	0.958312558328936
LEF1	CTTTGA_LEF1_Q2	0.000161598847204412	2.46708379829513e-14	RFLNB	-0.0261833624232153	0.892752391130993	0.963661109697387
LEF1	CTTTGA_LEF1_Q2	0.000161598847204412	2.46708379829513e-14	DNAJC7	-0.338611584471978	0.05799988171467	0.438598123289925
LEF1	CTTTGA_LEF1_Q2	0.000161598847204412	2.46708379829513e-14	EED	0.252968798320314	0.18549923297458	0.653441630705296
LEF1	CTTTGA_LEF1_Q2	0.000161598847204412	2.46708379829513e-14	CYGB	-0.0591381422749406	0.871086794877145	0.958312558328936
LEF1	CTTTGA_LEF1_Q2	0.000161598847204412	2.46708379829513e-14	LGALSL	-0.0135435539145999	0.942353871528097	0.984764887966968
LEF1	CTTTGA_LEF1_Q2	0.000161598847204412	2.46708379829513e-14	CMAS	-0.453479005522218	0.00914265435329702	0.27148576510943
LEF1	CTTTGA_LEF1_Q2	0.000161598847204412	2.46708379829513e-14	RNF213	-0.221148512953174	0.24895959496808	0.690259211466682
LEF1	CTTTGA_LEF1_Q2	0.000161598847204412	2.46708379829513e-14	STIM2	-0.237388061147112	0.198485118328396	0.653441630705296
LEF1	CTTTGA_LEF1_Q2	0.000161598847204412	2.46708379829513e-14	NFE2L1	-0.444562018395092	0.0107958362925404	0.27148576510943
LEF1	CTTTGA_LEF1_Q2	0.000161598847204412	2.46708379829513e-14	DNTTIP1	-0.178482477214638	0.336725935961407	0.781921010958001
LEF1	CTTTGA_LEF1_Q2	0.000161598847204412	2.46708379829513e-14	SMARCA2	0.234501206764022	0.27004563143946	0.707611371562812
LEF1	CTTTGA_LEF1_Q2	0.000161598847204412	2.46708379829513e-14	DCAF7	-0.111165678851716	0.544706730823195	0.855424604043626
LEF1	CTTTGA_LEF1_Q2	0.000161598847204412	2.46708379829513e-14	TARS2	0.0759965466783953	0.689789171788623	0.912422322672296
LEF1	CTTTGA_LEF1_Q2	0.000161598847204412	2.46708379829513e-14	TSPAN13	0.134568337346229	0.462767716931934	0.814510482667884
LEF1	CTTTGA_LEF1_Q2	0.000161598847204412	2.46708379829513e-14	GLUD1	-0.0336622486147523	0.854878125484754	0.952425633340607
LEF1	CTTTGA_LEF1_Q2	0.000161598847204412	2.46708379829513e-14	BMPR2	0.171759706169186	0.347230942742064	0.785237672937503
LEF1	CTTTGA_LEF1_Q2	0.000161598847204412	2.46708379829513e-14	SPINK5	0.178975815370897	0.620792181643844	0.885777484651887
LEF1	CTTTGA_LEF1_Q2	0.000161598847204412	2.46708379829513e-14	CXXC5	-0.0215120363219575	0.906969245093331	0.97267464965378
LEF1	CTTTGA_LEF1_Q2	0.000161598847204412	2.46708379829513e-14	TTC8	-0.0497586032690185	0.801466970930355	0.941099318557031
LEF1	CTTTGA_LEF1_Q2	0.000161598847204412	2.46708379829513e-14	MEIS1	-0.105475426432054	0.687030505830538	0.912422322672296
LEF1	CTTTGA_LEF1_Q2	0.000161598847204412	2.46708379829513e-14	ARNT	0.0557611047388746	0.782357779169018	0.936437523337665
LEF1	CTTTGA_LEF1_Q2	0.000161598847204412	2.46708379829513e-14	FBXW9	0.149787590523681	0.429509188247319	0.789290608116811
LEF1	CTTTGA_LEF1_Q2	0.000161598847204412	2.46708379829513e-14	FBXW7	-0.115801313587975	0.527950640621201	0.851617509686803
LEF1	CTTTGA_LEF1_Q2	0.000161598847204412	2.46708379829513e-14	MEIS2	0.192011623165822	0.292431372736859	0.731495320500012
LEF1	CTTTGA_LEF1_Q2	0.000161598847204412	2.46708379829513e-14	EHBP1	0.107809667362859	0.556991742109438	0.858264227153762
LEF1	CTTTGA_LEF1_Q2	0.000161598847204412	2.46708379829513e-14	TFDP2	-0.366125939496257	0.0393130222996321	0.38639540146734
LEF1	CTTTGA_LEF1_Q2	0.000161598847204412	2.46708379829513e-14	MANEA	-0.235272306911188	0.228129373655949	0.668054400780981
LEF1	CTTTGA_LEF1_Q2	0.000161598847204412	2.46708379829513e-14	TSPAN12	-0.0085310726145097	0.965633992949204	0.984764887966968
LEF1	CTTTGA_LEF1_Q2	0.000161598847204412	2.46708379829513e-14	DNAJA2	-0.28302654574958	0.116501308014933	0.552024537583479
LEF1	CTTTGA_LEF1_Q2	0.000161598847204412	2.46708379829513e-14	CUBN	0.160472756766218	0.680021944226198	0.910426709869134
LEF1	CTTTGA_LEF1_Q2	0.000161598847204412	2.46708379829513e-14	LAMP2	-0.167834587790085	0.358525262362632	0.785237672937503
LEF1	CTTTGA_LEF1_Q2	0.000161598847204412	2.46708379829513e-14	EBF2	0.286583031303964	0.533211780929258	0.853127182839149
LEF1	CTTTGA_LEF1_Q2	0.000161598847204412	2.46708379829513e-14	SMARCC2	-0.190846177498873	0.295426278017408	0.731495320500012
LEF1	CTTTGA_LEF1_Q2	0.000161598847204412	2.46708379829513e-14	DNAJB5	0.177472040624159	0.543864878412499	0.855424604043626
LEF1	CTTTGA_LEF1_Q2	0.000161598847204412	2.46708379829513e-14	CLSTN2	0.604767820631431	0.0639904810900491	0.453402639518382
LEF1	CTTTGA_LEF1_Q2	0.000161598847204412	2.46708379829513e-14	PAX6	-0.05242836916488	0.787081867279381	0.936437523337665
LEF1	CTTTGA_LEF1_Q2	0.000161598847204412	2.46708379829513e-14	AMMECR1	-0.473098830219609	0.0195494891274605	0.310003599738394
LEF1	CTTTGA_LEF1_Q2	0.000161598847204412	2.46708379829513e-14	PAX3	0.1986109535566	0.30167837519276	0.739034554374317
LEF1	CTTTGA_LEF1_Q2	0.000161598847204412	2.46708379829513e-14	PTMA	0.135078361430936	0.461057955180972	0.814510482667884
LEF1	CTTTGA_LEF1_Q2	0.000161598847204412	2.46708379829513e-14	SPRY4	-0.154154475141086	0.541373273797754	0.855424604043626
LEF1	CTTTGA_LEF1_Q2	0.000161598847204412	2.46708379829513e-14	MBP	-0.291654543553208	0.525658773513747	0.851617509686803
LEF1	CTTTGA_LEF1_Q2	0.000161598847204412	2.46708379829513e-14	PCDH1	-0.682521156842616	0.0206599634598914	0.311401994695455
LEF1	CTTTGA_LEF1_Q2	0.000161598847204412	2.46708379829513e-14	MAZ	0.224087167187109	0.21759531815093	0.662608809992862
LEF1	CTTTGA_LEF1_Q2	0.000161598847204412	2.46708379829513e-14	CASP8	-0.0907776884944878	0.909222311505512	0.972793540736275
LEF1	CTTTGA_LEF1_Q2	0.000161598847204412	2.46708379829513e-14	FSIP2	0.0073177679526916	0.971698043856429	0.984764887966968
LEF1	CTTTGA_LEF1_Q2	0.000161598847204412	2.46708379829513e-14	NRG1	0.0226006691105982	0.938871334722869	0.982732748087447
LEF1	CTTTGA_LEF1_Q2	0.000161598847204412	2.46708379829513e-14	SLC43A3	-0.158466887770801	0.588447619937682	0.880912022423131
LEF1	CTTTGA_LEF1_Q2	0.000161598847204412	2.46708379829513e-14	EVA1A	0.728412931880114	0.00207218503176513	0.130688052965197
LEF1	CTTTGA_LEF1_Q2	0.000161598847204412	2.46708379829513e-14	PCDH7	0.334150421700824	0.0615993976361276	0.440223281382326
LEF1	CTTTGA_LEF1_Q2	0.000161598847204412	2.46708379829513e-14	NEXN	0.0968760786551589	0.637791525200278	0.890133774120948
LEF1	CTTTGA_LEF1_Q2	0.000161598847204412	2.46708379829513e-14	ARL3	0.233401500237766	0.198571716667674	0.653441630705296
LEF1	CTTTGA_LEF1_Q2	0.000161598847204412	2.46708379829513e-14	SHKBP1	0.136171878218428	0.465127826209872	0.816272473465934
LEF1	CTTTGA_LEF1_Q2	0.000161598847204412	2.46708379829513e-14	MOSMO	-0.120960103096656	0.516863354418281	0.848474694678723
LEF1	CTTTGA_LEF1_Q2	0.000161598847204412	2.46708379829513e-14	KDM3A	0.287435301816108	0.116904293538206	0.552024537583479
LEF1	CTTTGA_LEF1_Q2	0.000161598847204412	2.46708379829513e-14	MCC	0.102805603505307	0.602661500277125	0.880912022423131
LEF1	CTTTGA_LEF1_Q2	0.000161598847204412	2.46708379829513e-14	MAPRE1	-0.13845717324551	0.449816181021576	0.804634208250701
LEF1	CTTTGA_LEF1_Q2	0.000161598847204412	2.46708379829513e-14	TSPAN7	-0.400340055190341	0.0894209650126183	0.543055877640148
LEF1	CTTTGA_LEF1_Q2	0.000161598847204412	2.46708379829513e-14	EDA	0.354145508126543	0.389408902441102	0.789290608116811
LEF1	CTTTGA_LEF1_Q2	0.000161598847204412	2.46708379829513e-14	SMG7	0.0956000495929137	0.60894548993188	0.880912022423131
LEF1	CTTTGA_LEF1_Q2	0.000161598847204412	2.46708379829513e-14	SNX17	-0.00449539824348906	0.980519080425834	0.988195748092336
LEF1	CTTTGA_LEF1_Q2	0.000161598847204412	2.46708379829513e-14	ARL6IP1	-0.0510164405182626	0.781556550129628	0.936437523337665
LEF1	CTTTGA_LEF1_Q2	0.000161598847204412	2.46708379829513e-14	TIMM10	-0.114886247671699	0.53123840228569	0.852416108431106
LEF1	CTTTGA_LEF1_Q2	0.000161598847204412	2.46708379829513e-14	ABHD15	0.315673262296212	0.795539302218409	0.941099318557031
LEF1	CTTTGA_LEF1_Q2	0.000161598847204412	2.46708379829513e-14	PMEPA1	-0.384990799380286	0.0295673089883437	0.34707439536239
LEF1	CTTTGA_LEF1_Q2	0.000161598847204412	2.46708379829513e-14	MPPE1	-0.182422785097155	0.343564947435351	0.785237672937503
LEF1	CTTTGA_LEF1_Q2	0.000161598847204412	2.46708379829513e-14	SLC35B1	0.154074271856397	0.399819586138988	0.789290608116811
LEF1	CTTTGA_LEF1_Q2	0.000161598847204412	2.46708379829513e-14	TRIAP1	0.0363495142401228	0.843430008328341	0.950603964183492
LEF1	CTTTGA_LEF1_Q2	0.000161598847204412	2.46708379829513e-14	DPH5	-0.0405922821419116	0.828356602295855	0.948645885035776
LEF1	CTTTGA_LEF1_Q2	0.000161598847204412	2.46708379829513e-14	SCLT1	0.130812898335919	0.490812756803585	0.832192895974408
LEF1	CTTTGA_LEF1_Q2	0.000161598847204412	2.46708379829513e-14	NFATC4	-0.0425696185738	0.820127946297865	0.948645885035776
LEF1	CTTTGA_LEF1_Q2	0.000161598847204412	2.46708379829513e-14	WDFY3	-0.0932269416141695	0.624135884152345	0.885992170294427
LEF1	CTTTGA_LEF1_Q2	0.000161598847204412	2.46708379829513e-14	TRMT1L	-0.119886555335065	0.52802340166347	0.851617509686803
LEF1	CTTTGA_LEF1_Q2	0.000161598847204412	2.46708379829513e-14	ISL1	-0.199765635536299	0.398437628582769	0.789290608116811
LEF1	CTTTGA_LEF1_Q2	0.000161598847204412	2.46708379829513e-14	COL5A1	0.477341495899143	0.0387601553186787	0.38639540146734
LEF1	CTTTGA_LEF1_Q2	0.000161598847204412	2.46708379829513e-14	CELF4	-0.0852493096973067	0.753590844381793	0.936437523337665
LEF1	CTTTGA_LEF1_Q2	0.000161598847204412	2.46708379829513e-14	AK9	0.352285486470503	0.151638795774938	0.597895324389191
LEF1	CTTTGA_LEF1_Q2	0.000161598847204412	2.46708379829513e-14	HIF3A	-0.00935278108324661	0.960878235121447	0.984764887966968
LEF1	CTTTGA_LEF1_Q2	0.000161598847204412	2.46708379829513e-14	HMBOX1	0.389882495304529	0.0301439764367818	0.34707439536239
LEF1	CTTTGA_LEF1_Q2	0.000161598847204412	2.46708379829513e-14	MESP1	0.105373171620126	0.719960514748623	0.926585159671217
LEF1	CTTTGA_LEF1_Q2	0.000161598847204412	2.46708379829513e-14	RCN1	0.160095405886156	0.38142707423417	0.789290608116811
LEF1	CTTTGA_LEF1_Q2	0.000161598847204412	2.46708379829513e-14	RNF145	0.164120320517483	0.369412174240803	0.785237672937503
LEF1	CTTTGA_LEF1_Q2	0.000161598847204412	2.46708379829513e-14	EDN3	0.119000582712735	0.760416660318156	0.936437523337665
LEF1	CTTTGA_LEF1_Q2	0.000161598847204412	2.46708379829513e-14	FST	0.225562428892173	0.230729977100786	0.668794234323607
LEF1	CTTTGA_LEF1_Q2	0.000161598847204412	2.46708379829513e-14	HIBADH	0.355146434928035	0.0499305714406435	0.432916332064722
LEF1	CTTTGA_LEF1_Q2	0.000161598847204412	2.46708379829513e-14	DDX17	0.272786184208555	0.130907889230652	0.565222084230264
LEF1	CTTTGA_LEF1_Q2	0.000161598847204412	2.46708379829513e-14	GBF1	0.29627306922253	0.111895941468092	0.548886008739932
LEF1	CTTTGA_LEF1_Q2	0.000161598847204412	2.46708379829513e-14	WWP2	-0.416163276212786	0.202976958404475	0.655954444005339
LEF1	CTTTGA_LEF1_Q2	0.000161598847204412	2.46708379829513e-14	LIN28A	-0.283291718722221	0.116144645548464	0.552024537583479
LEF1	CTTTGA_LEF1_Q2	0.000161598847204412	2.46708379829513e-14	CREB3L2	0.0981917284551926	0.612332648314365	0.880912022423131
LEF1	CTTTGA_LEF1_Q2	0.000161598847204412	2.46708379829513e-14	CD247	-0.57818773747179	0.607520239552212	0.880912022423131
LEF1	CTTTGA_LEF1_Q2	0.000161598847204412	2.46708379829513e-14	MALL	-0.228111808914738	0.771888191085262	0.936437523337665
LEF1	CTTTGA_LEF1_Q2	0.000161598847204412	2.46708379829513e-14	PRMT3	-0.141541422865728	0.472480361632413	0.819427238061234
LEF1	CTTTGA_LEF1_Q2	0.000161598847204412	2.46708379829513e-14	TGIF1	-0.0112364995880542	0.952161206370657	0.984764887966968
LEF1	CTTTGA_LEF1_Q2	0.000161598847204412	2.46708379829513e-14	PPARGC1A	-0.51441804813029	0.48558195186971	0.830980798826312
LEF1	CTTTGA_LEF1_Q2	0.000161598847204412	2.46708379829513e-14	SMIM12	0.0807749548915025	0.660319545290112	0.895916371596568
LEF1	CTTTGA_LEF1_Q2	0.000161598847204412	2.46708379829513e-14	COLQ	0.916880068108186	0.261398349733831	0.705860690323601
LEF1	CTTTGA_LEF1_Q2	0.000161598847204412	2.46708379829513e-14	HAS2	0.152739163071145	0.486578450860532	0.830980798826312
LEF1	CTTTGA_LEF1_Q2	0.000161598847204412	2.46708379829513e-14	PRDM2	0.222491686282941	0.2209745072186	0.662608809992862
LEF1	CTTTGA_LEF1_Q2	0.000161598847204412	2.46708379829513e-14	PRDM1	0.520417819039654	0.186085575010145	0.653441630705296
LEF1	CTTTGA_LEF1_Q2	0.000161598847204412	2.46708379829513e-14	NEK7	-0.198119354525381	0.30290097583313	0.739034554374317
LEF1	CTTTGA_LEF1_Q2	0.000161598847204412	2.46708379829513e-14	PTCH1	0.536786028644968	0.00153802646261151	0.127502393750494
LEF1	CTTTGA_LEF1_Q2	0.000161598847204412	2.46708379829513e-14	SPSB2	-0.480859323233591	0.0201932381011741	0.310003599738394
LEF1	CTTTGA_LEF1_Q2	0.000161598847204412	2.46708379829513e-14	MME	-0.392505928069477	0.184640065303647	0.653441630705296
LEF1	CTTTGA_LEF1_Q2	0.000161598847204412	2.46708379829513e-14	SFXN2	-0.328441942552417	0.324066581754426	0.758901684391016
LEF1	CTTTGA_LEF1_Q2	0.000161598847204412	2.46708379829513e-14	CRAMP1	0.335830107048212	0.221042248678823	0.662608809992862
LEF1	CTTTGA_LEF1_Q2	0.000161598847204412	2.46708379829513e-14	UTP23	-0.17610015429049	0.351926795126451	0.785237672937503
LEF1	CTTTGA_LEF1_Q2	0.000161598847204412	2.46708379829513e-14	PPAN	-0.0911264536709089	0.632002461615213	0.890133774120948
LEF1	CTTTGA_LEF1_Q2	0.000161598847204412	2.46708379829513e-14	PRUNE1	0.13002972547477	0.544789093814553	0.855424604043626
LEF1	CTTTGA_LEF1_Q2	0.000161598847204412	2.46708379829513e-14	LHX1	-0.338015156012721	0.458379319243153	0.811958238573876
LEF1	CTTTGA_LEF1_Q2	0.000161598847204412	2.46708379829513e-14	DMD	0.236665120794467	0.199896005839239	0.653441630705296
LEF1	CTTTGA_LEF1_Q2	0.000161598847204412	2.46708379829513e-14	LHX2	-0.0401673360297644	0.88258376726053	0.958312558328936
LEF1	CTTTGA_LEF1_Q2	0.000161598847204412	2.46708379829513e-14	UBE2Z	0.0190728112284204	0.917479831080997	0.976351967781742
LEF1	CTTTGA_LEF1_Q2	0.000161598847204412	2.46708379829513e-14	MAML3	0.00362984557907655	0.985090402343611	0.99039619288205
LEF1	CTTTGA_LEF1_Q2	0.000161598847204412	2.46708379829513e-14	HIP1	0.0342841875343792	0.852225913850158	0.952347874260099
LEF1	CTTTGA_LEF1_Q2	0.000161598847204412	2.46708379829513e-14	PLAGL2	-0.254983039969994	0.166250685447598	0.635123586341284
LEF1	CTTTGA_LEF1_Q2	0.000161598847204412	2.46708379829513e-14	CNKSR2	0.0996065700624324	0.713602889232389	0.925337946923242
LEF1	CTTTGA_LEF1_Q2	0.000161598847204412	2.46708379829513e-14	COL18A1	0.127114616930472	0.488133587916324	0.830980798826312
LEF1	CTTTGA_LEF1_Q2	0.000161598847204412	2.46708379829513e-14	AKTIP	-0.482540972373491	0.0125361746252704	0.280878074712139
LEF1	CTTTGA_LEF1_Q2	0.000161598847204412	2.46708379829513e-14	ABR	0.189304355632282	0.34430258493222	0.785237672937503
LEF1	CTTTGA_LEF1_Q2	0.000161598847204412	2.46708379829513e-14	RESF1	0.298279563541586	0.0972804355842524	0.548886008739932
LEF1	CTTTGA_LEF1_Q2	0.000161598847204412	2.46708379829513e-14	TP53BP1	0.0504501167704209	0.783923980780006	0.936437523337665
LEF1	CTTTGA_LEF1_Q2	0.000161598847204412	2.46708379829513e-14	EPHA2	-0.163056116280387	0.504785252306054	0.841953638264943
LEF1	CTTTGA_LEF1_Q2	0.000161598847204412	2.46708379829513e-14	TM2D2	0.0432943690032365	0.813994434445416	0.945099980609594
LEF1	CTTTGA_LEF1_Q2	0.000161598847204412	2.46708379829513e-14	EPHA7	0.246944917060701	0.173019647961915	0.649019403440849
LEF1	CTTTGA_LEF1_Q2	0.000161598847204412	2.46708379829513e-14	YPEL3	-0.0165887193432169	0.928197822215686	0.981474482929597
LEF1	CTTTGA_LEF1_Q2	0.000161598847204412	2.46708379829513e-14	SEMA6D	0.503729471139238	0.014262158486933	0.288373887455304
LEF1	CTTTGA_LEF1_Q2	0.000161598847204412	2.46708379829513e-14	ETS1	-0.464506024939813	0.060313855313693	0.438598123289925
LEF1	CTTTGA_LEF1_Q2	0.000161598847204412	2.46708379829513e-14	DLX5	-0.400736218096243	0.503772601386484	0.841953638264943
LEF1	CTTTGA_LEF1_Q2	0.000161598847204412	2.46708379829513e-14	ZMAT4	0.863830463938588	0.0590715222184753	0.438598123289925
LEF1	CTTTGA_LEF1_Q2	0.000161598847204412	2.46708379829513e-14	NYAP1	-0.385284834536405	0.271550607726469	0.707611371562812
LEF1	CTTTGA_LEF1_Q2	0.000161598847204412	2.46708379829513e-14	TCF12	-0.110363645480269	0.547630999020181	0.855424604043626
LEF1	CTTTGA_LEF1_Q2	0.000161598847204412	2.46708379829513e-14	PLA2G4B	-0.849931450261697	0.353286507562899	0.785237672937503
LEF1	CTTTGA_LEF1_Q2	0.000161598847204412	2.46708379829513e-14	KLF3	0.446014019789386	0.0119083477676698	0.27635455409809
LEF1	CTTTGA_LEF1_Q2	0.000161598847204412	2.46708379829513e-14	NRP2	-0.503543389409265	0.0045583185629106	0.209935893814049
LEF1	CTTTGA_LEF1_Q2	0.000161598847204412	2.46708379829513e-14	TBL1XR1	-0.0188032168161953	0.918642382231313	0.976351967781742
LEF1	CTTTGA_LEF1_Q2	0.000161598847204412	2.46708379829513e-14	GLI2	-0.186417069758034	0.394397040270737	0.789290608116811
LEF1	CTTTGA_LEF1_Q2	0.000161598847204412	2.46708379829513e-14	KCNIP4	0.457363391930204	0.0865068204480317	0.531319255157401
LEF1	CTTTGA_LEF1_Q2	0.000161598847204412	2.46708379829513e-14	KCNJ13	0.0119112310113663	0.970692749323442	0.984764887966968
LEF1	CTTTGA_LEF1_Q2	0.000161598847204412	2.46708379829513e-14	SLC24A1	-0.504071992715047	0.248698296891206	0.690259211466682
LEF1	CTTTGA_LEF1_Q2	0.000161598847204412	2.46708379829513e-14	TMEM141	0.00653761131836848	0.971672078002489	0.984764887966968
LEF1	CTTTGA_LEF1_Q2	0.000161598847204412	2.46708379829513e-14	GOLGA1	0.204206824711626	0.34998013221094	0.785237672937503
LEF1	CTTTGA_LEF1_Q2	0.000161598847204412	2.46708379829513e-14	SEMA3A	-0.130015789150335	0.526704736729305	0.851617509686803
LEF1	CTTTGA_LEF1_Q2	0.000161598847204412	2.46708379829513e-14	AGPAT1	-0.202883948388955	0.265427476209418	0.707611371562812
LEF1	CTTTGA_LEF1_Q2	0.000161598847204412	2.46708379829513e-14	SENP1	0.202818994660273	0.320372010773552	0.75667207938125
LEF1	CTTTGA_LEF1_Q2	0.000161598847204412	2.46708379829513e-14	SEMA4B	0.0433456248312317	0.852006697659926	0.952347874260099
LEF1	CTTTGA_LEF1_Q2	0.000161598847204412	2.46708379829513e-14	STEAP2	0.916967716749007	0.0283609003314668	0.34707439536239
LEF1	CTTTGA_LEF1_Q2	0.000161598847204412	2.46708379829513e-14	FKBP11	-0.238616268489172	0.212556531612516	0.662608809992862
LEF1	CTTTGA_LEF1_Q2	0.000161598847204412	2.46708379829513e-14	PPFIA3	-0.282348929893255	0.214946135267288	0.662608809992862
LEF1	CTTTGA_LEF1_Q2	0.000161598847204412	2.46708379829513e-14	FUT8	-0.0846906643414079	0.644905150739154	0.890133774120948
LEF1	CTTTGA_LEF1_Q2	0.000161598847204412	2.46708379829513e-14	NEO1	0.101125229408076	0.581835138678333	0.878581657494241
LEF1	CTTTGA_LEF1_Q2	0.000161598847204412	2.46708379829513e-14	PSME3IP1	0.0409309908453659	0.823985693396912	0.948645885035776
LEF1	CTTTGA_LEF1_Q2	0.000161598847204412	2.46708379829513e-14	ZFP36L1	0.0479590387684948	0.797797381742914	0.941099318557031
LEF1	CTTTGA_LEF1_Q2	0.000161598847204412	2.46708379829513e-14	GPM6A	0.284645822481723	0.177620875480285	0.653441630705296
LEF1	CTTTGA_LEF1_Q2	0.000161598847204412	2.46708379829513e-14	PGBD4	0.0300472503956261	0.969952749604374	0.984764887966968
LEF1	CTTTGA_LEF1_Q2	0.000161598847204412	2.46708379829513e-14	ETV1	-0.183753721729968	0.349269918220495	0.785237672937503
LEF1	CTTTGA_LEF1_Q2	0.000161598847204412	2.46708379829513e-14	PARP11	-0.0856080450757579	0.671154191272817	0.904694023683195
LEF1	CTTTGA_LEF1_Q2	0.000161598847204412	2.46708379829513e-14	BCL6	0.221681566766493	0.566481725439827	0.864849632393401
LEF1	CTTTGA_LEF1_Q2	0.000161598847204412	2.46708379829513e-14	MLLT6	0.295635603689413	0.126659469538858	0.564976366180864
LEF1	CTTTGA_LEF1_Q2	0.000161598847204412	2.46708379829513e-14	ETV5	-0.375473254273763	0.0536089053372394	0.432916332064722
LEF1	CTTTGA_LEF1_Q2	0.000161598847204412	2.46708379829513e-14	MT-ND2	-0.0560074652897159	0.760777549019055	0.936437523337665
LEF1	CTTTGA_LEF1_Q2	0.000161598847204412	2.46708379829513e-14	ZC4H2	-0.0109749949899666	0.953273327288805	0.984764887966968
LEF1	CTTTGA_LEF1_Q2	0.000161598847204412	2.46708379829513e-14	GABARAP	0.0469697201754649	0.827476026296144	0.948645885035776
LEF1	CTTTGA_LEF1_Q2	0.000161598847204412	2.46708379829513e-14	RAB30	-0.260313550623134	0.31293466914477	0.751284070743488
LEF1	CTTTGA_LEF1_Q2	0.000161598847204412	2.46708379829513e-14	GFPT1	0.0373434059159218	0.839203707087637	0.948645885035776
LEF1	CTTTGA_LEF1_Q2	0.000161598847204412	2.46708379829513e-14	SLC16A9	0.271361620230623	0.221864058846768	0.662608809992862
LEF1	CTTTGA_LEF1_Q2	0.000161598847204412	2.46708379829513e-14	GFPT2	-0.206941743559844	0.368090686242503	0.785237672937503
LEF1	CTTTGA_LEF1_Q2	0.000161598847204412	2.46708379829513e-14	YWHAQ	0.156234981607243	0.393161939705405	0.789290608116811
LEF1	CTTTGA_LEF1_Q2	0.000161598847204412	2.46708379829513e-14	NHLH2	-0.0289423002315753	0.936741724716666	0.982379182423262
LEF1	CTTTGA_LEF1_Q2	0.000161598847204412	2.46708379829513e-14	PTCH2	-0.616217086852437	0.268365749458017	0.707611371562812
LEF1	CTTTGA_LEF1_Q2	0.000161598847204412	2.46708379829513e-14	APBB2	-0.137399054982251	0.469045603585846	0.817516564887961
LEF1	CTTTGA_LEF1_Q2	0.000161598847204412	2.46708379829513e-14	C4orf33	0.272311340090634	0.368075856316071	0.785237672937503
LEF1	CTTTGA_LEF1_Q2	0.000161598847204412	2.46708379829513e-14	STEAP1	0.389666819711099	0.265666722128274	0.707611371562812
LEF1	CTTTGA_LEF1_Q2	0.000161598847204412	2.46708379829513e-14	GOLGB1	0.329100915923961	0.0658828122708789	0.462854672648802
LEF1	CTTTGA_LEF1_Q2	0.000161598847204412	2.46708379829513e-14	SNCAIP	-0.223697611917956	0.357248447082704	0.785237672937503
LEF1	CTTTGA_LEF1_Q2	0.000161598847204412	2.46708379829513e-14	NDC1	-0.164103920699603	0.404030313904386	0.789290608116811
LEF1	CTTTGA_LEF1_Q2	0.000161598847204412	2.46708379829513e-14	AMMECR1L	-0.038774557042454	0.878593104918046	0.958312558328936
LEF1	CTTTGA_LEF1_Q2	0.000161598847204412	2.46708379829513e-14	PDGFA	-0.367750134711767	0.100981581022995	0.548886008739932
LEF1	CTTTGA_LEF1_Q2	0.000161598847204412	2.46708379829513e-14	SKIDA1	0.447804935154794	0.0168664625574413	0.291297863752476
LEF1	CTTTGA_LEF1_Q2	0.000161598847204412	2.46708379829513e-14	CASK	-0.111740041407793	0.54261710013522	0.855424604043626
LEF1	CTTTGA_LEF1_Q2	0.000161598847204412	2.46708379829513e-14	PRKCB	-0.440425646689269	0.115000293771385	0.552024537583479
LEF1	CTTTGA_LEF1_Q2	0.000161598847204412	2.46708379829513e-14	TTN	-0.0186645395961087	0.954089062826904	0.984764887966968
LEF1	CTTTGA_LEF1_Q2	0.000161598847204412	2.46708379829513e-14	DMXL1	-0.465264794127245	0.0166154889096281	0.291297863752476
LEF1	CTTTGA_LEF1_Q2	0.000161598847204412	2.46708379829513e-14	CRYGD	0.527249141881551	0.282411718641499	0.722494362936471
LEF1	CTTTGA_LEF1_Q2	0.000161598847204412	2.46708379829513e-14	ROBO1	0.0706550702048469	0.715702531544989	0.925612166381897
LEF1	CTTTGA_LEF1_Q2	0.000161598847204412	2.46708379829513e-14	ALDH6A1	-0.00990414076500781	0.957828309343758	0.984764887966968
LEF1	CTTTGA_LEF1_Q2	0.000161598847204412	2.46708379829513e-14	RSPRY1	0.479271507175404	0.00551366704263302	0.217658570397275
LEF1	CTTTGA_LEF1_Q2	0.000161598847204412	2.46708379829513e-14	CSNK1G3	-0.174136378861556	0.340497874900772	0.785237672937503
LEF1	CTTTGA_LEF1_Q2	0.000161598847204412	2.46708379829513e-14	AKAP1	-0.282398168257279	0.181218454584665	0.653441630705296
LEF1	CTTTGA_LEF1_Q2	0.000161598847204412	2.46708379829513e-14	STX5	0.163328709204465	0.371757417112981	0.786191068333319
LEF1	CTTTGA_LEF1_Q2	0.000161598847204412	2.46708379829513e-14	EMP1	0.928070159765298	0.071929840234702	0.469526279957228
LEF1	CTTTGA_LEF1_Q2	0.000161598847204412	2.46708379829513e-14	AHNAK	0.0316201666356726	0.873094227978422	0.958312558328936
LEF1	CTTTGA_LEF1_Q2	0.000161598847204412	2.46708379829513e-14	FGFR3	0.509478940389334	0.0154372633309404	0.291297863752476
LEF1	CTTTGA_LEF1_Q2	0.000161598847204412	2.46708379829513e-14	SSH2	0.492627468698019	0.00903983909502924	0.27148576510943
LEF1	CTTTGA_LEF1_Q2	0.000161598847204412	2.46708379829513e-14	COX7B	-0.17106803403524	0.34920543192759	0.785237672937503
LEF1	CTTTGA_LEF1_Q2	0.000161598847204412	2.46708379829513e-14	NEDD9	0.219943626497372	0.251613318698677	0.694113483349098
LEF1	CTTTGA_LEF1_Q2	0.000161598847204412	2.46708379829513e-14	NEDD8	-0.0568168162154734	0.757422962538463	0.936437523337665
LEF1	CTTTGA_LEF1_Q2	0.000161598847204412	2.46708379829513e-14	UBE2D3	-0.0681298589746895	0.711011361490667	0.923868994789597
LEF1	CTTTGA_LEF1_Q2	0.000161598847204412	2.46708379829513e-14	PLXND1	0.184213321831725	0.49463040875546	0.832740420825814
LEF1	CTTTGA_LEF1_Q2	0.000161598847204412	2.46708379829513e-14	UBE2D1	-0.342721379377092	0.0548325872940842	0.432916332064722
LEF1	CTTTGA_LEF1_Q2	0.000161598847204412	2.46708379829513e-14	JOSD1	0.174801904682775	0.364438177314594	0.785237672937503
LEF1	CTTTGA_LEF1_Q2	0.000161598847204412	2.46708379829513e-14	IFT20	0.11400249130974	0.534422995250007	0.853127182839149
LEF1	CTTTGA_LEF1_Q2	0.000161598847204412	2.46708379829513e-14	RFX4	0.465620522158766	0.0385473622884492	0.38639540146734
LEF1	CTTTGA_LEF1_Q2	0.000161598847204412	2.46708379829513e-14	KCTD6	0.0633096454137649	0.730673039572765	0.93254931363073
LEF1	CTTTGA_LEF1_Q2	0.000161598847204412	2.46708379829513e-14	CORO1C	-0.0979042429468992	0.593978936009891	0.880912022423131
LEF1	CTTTGA_LEF1_Q2	0.000161598847204412	2.46708379829513e-14	EIF4E	-0.093321029373236	0.611445417321613	0.880912022423131
LEF1	CTTTGA_LEF1_Q2	0.000161598847204412	2.46708379829513e-14	SALL1	0.0363235045383141	0.882635147739973	0.958312558328936
LEF1	CTTTGA_LEF1_Q2	0.000161598847204412	2.46708379829513e-14	SLC25A10	0.102947300740052	0.665813713528302	0.898956951978765
LEF1	CTTTGA_LEF1_Q2	0.000161598847204412	2.46708379829513e-14	RFX3	-0.133684634435423	0.465738094028211	0.816272473465934
LEF1	CTTTGA_LEF1_Q2	0.000161598847204412	2.46708379829513e-14	LDOC1	0.0669982140892364	0.72501295135162	0.930395877198905
LEF1	CTTTGA_LEF1_Q2	0.000161598847204412	2.46708379829513e-14	UBE2E2	-0.136275755339062	0.457057113101305	0.811349778931438
LEF1	CTTTGA_LEF1_Q2	0.000161598847204412	2.46708379829513e-14	AARS2	0.00725454250014115	0.977954838128047	0.987484239717601
LEF1	CTTTGA_LEF1_Q2	0.000161598847204412	2.46708379829513e-14	SLC5A3	-0.221203706695824	0.223728324167529	0.662608809992862
LEF1	CTTTGA_LEF1_Q2	0.000161598847204412	2.46708379829513e-14	CLTC	-0.124110376257435	0.498554701350507	0.83664341582909
LEF1	CTTTGA_LEF1_Q2	0.000161598847204412	2.46708379829513e-14	DDR2	0.438055750541645	0.11719700677285	0.552024537583479
LEF1	CTTTGA_LEF1_Q2	0.000161598847204412	2.46708379829513e-14	CBFA2T2	-0.213605820490485	0.275087780957808	0.712649282543823
LEF1	CTTTGA_LEF1_Q2	0.000161598847204412	2.46708379829513e-14	RUNX1T1	0.113682889395008	0.564615340130459	0.864849632393401
LEF1	CTTTGA_LEF1_Q2	0.000161598847204412	2.46708379829513e-14	C18orf25	-0.467081536482476	0.0378616320666545	0.38639540146734
LEF1	CTTTGA_LEF1_Q2	0.000161598847204412	2.46708379829513e-14	CXCR4	0.232489487821238	0.216341675585571	0.662608809992862
LEF1	CTTTGA_LEF1_Q2	0.000161598847204412	2.46708379829513e-14	PCBP4	0.0857948543394183	0.640584152586702	0.890133774120948
LEF1	CTTTGA_LEF1_Q2	0.000161598847204412	2.46708379829513e-14	ACTR1A	0.00220790794119352	0.990431291617534	0.991750028862525
LEF1	CTTTGA_LEF1_Q2	0.000161598847204412	2.46708379829513e-14	EMID1	0.079542874520177	0.676075122767526	0.906903360476179
LEF1	CTTTGA_LEF1_Q2	0.000161598847204412	2.46708379829513e-14	PHC1	-0.334218854105191	0.0615428882615076	0.440223281382326
LEF1	CTTTGA_LEF1_Q2	0.000161598847204412	2.46708379829513e-14	UBE2A	0.0362244730222365	0.843962023690049	0.950603964183492
LEF1	CTTTGA_LEF1_Q2	0.000161598847204412	2.46708379829513e-14	BRCA2	0.104249591520891	0.583531627253167	0.879541307259774
LEF1	CTTTGA_LEF1_Q2	0.000161598847204412	2.46708379829513e-14	FILIP1	-0.202477846583847	0.283245679076421	0.722494362936471
LEF1	CTTTGA_LEF1_Q2	0.000161598847204412	2.46708379829513e-14	PDPN	-0.18997952843296	0.323595121681771	0.758901684391016
LEF1	CTTTGA_LEF1_Q2	0.000161598847204412	2.46708379829513e-14	LEF1	1	2.27177002464245e-236	1.88329735042859e-233
LEF1	CTTTGA_LEF1_Q2	0.000161598847204412	2.46708379829513e-14	EML4	0.294119693961013	0.108263640634127	0.548886008739932
LEF1	CTTTGA_LEF1_Q2	0.000161598847204412	2.46708379829513e-14	MFN2	-0.466482244805086	0.0107470769141798	0.27148576510943
LEF1	CTTTGA_LEF1_Q2	0.000161598847204412	2.46708379829513e-14	EYA1	-0.538840249878925	0.269965439165188	0.707611371562812
LEF1	CTTTGA_LEF1_Q2	0.000161598847204412	2.46708379829513e-14	PANK2	0.148850427151474	0.416178671215775	0.789290608116811
LEF1	CTTTGA_LEF1_Q2	0.000161598847204412	2.46708379829513e-14	SLC22A23	-0.448098036820442	0.0543475990493878	0.432916332064722
LEF1	CTTTGA_LEF1_Q2	0.000161598847204412	2.46708379829513e-14	EYA2	-0.385941011160868	0.192748851955906	0.653441630705296
LEF1	CTTTGA_LEF1_Q2	0.000161598847204412	2.46708379829513e-14	CUTA	0.0493917229945417	0.788353512413712	0.936437523337665
LEF1	CTTTGA_LEF1_Q2	0.000161598847204412	2.46708379829513e-14	PANK1	-0.157652935961519	0.414060596144185	0.789290608116811
LEF1	CTTTGA_LEF1_Q2	0.000161598847204412	2.46708379829513e-14	NKIRAS2	0.253687170260627	0.161208891391257	0.6215914928528
LEF1	CTTTGA_LEF1_Q2	0.000161598847204412	2.46708379829513e-14	MORC4	0.452338263833611	0.0137519693443415	0.288373887455304
LEF1	CTTTGA_LEF1_Q2	0.000161598847204412	2.46708379829513e-14	PPP4R2	-0.0936450769938582	0.6102034138474	0.880912022423131
LEF1	CTTTGA_LEF1_Q2	0.000161598847204412	2.46708379829513e-14	UBE3A	-0.319097851901058	0.0750530255996481	0.486085611110221
LEF1	CTTTGA_LEF1_Q2	0.000161598847204412	2.46708379829513e-14	UBALD2	-0.0579400202785724	0.752774708996491	0.936437523337665
LEF1	CTTTGA_LEF1_Q2	0.000161598847204412	2.46708379829513e-14	HCFC2	0.354738422747108	0.348889792015765	0.785237672937503
LEF1	CTTTGA_LEF1_Q2	0.000161598847204412	2.46708379829513e-14	ARPP19	-0.182804148836581	0.316621369874157	0.752089156520561
LEF1	CTTTGA_LEF1_Q2	0.000161598847204412	2.46708379829513e-14	RPA2	0.0834229516120652	0.649880121618706	0.890133774120948
LEF1	CTTTGA_LEF1_Q2	0.000161598847204412	2.46708379829513e-14	PUM3	-0.228854829521316	0.207708261304	0.662152197286795
LEF1	CTTTGA_LEF1_Q2	0.000161598847204412	2.46708379829513e-14	TTI1	-0.103545650455726	0.592979720880866	0.880912022423131
LEF1	CTTTGA_LEF1_Q2	0.000161598847204412	2.46708379829513e-14	OXCT1	0.337479292306046	0.0588973705236993	0.438598123289925
LEF1	CTTTGA_LEF1_Q2	0.000161598847204412	2.46708379829513e-14	EMG1	-0.195303374779436	0.301010460310781	0.739034554374317
LEF1	CTTTGA_LEF1_Q2	0.000161598847204412	2.46708379829513e-14	SLC39A8	-0.341452695088027	0.102473190550244	0.548886008739932
LEF1	CTTTGA_LEF1_Q2	0.000161598847204412	2.46708379829513e-14	SCG3	0.0928310367300955	0.673545945236474	0.90497502204382
LEF1	CTTTGA_LEF1_Q2	0.000161598847204412	2.46708379829513e-14	SCNM1	0.0388001454076795	0.833017224330107	0.948645885035776
LEF1	CTTTGA_LEF1_Q2	0.000161598847204412	2.46708379829513e-14	PIK3R1	0.130987763492892	0.474864852821167	0.821843346531832
LEF1	CTTTGA_LEF1_Q2	0.000161598847204412	2.46708379829513e-14	SCG2	0.308379590021694	0.419453895587705	0.789290608116811
LEF1	CTTTGA_LEF1_Q2	0.000161598847204412	2.46708379829513e-14	RFTN2	0.203223163279653	0.36436569821297	0.785237672937503
LEF1	CTTTGA_LEF1_Q2	0.000161598847204412	2.46708379829513e-14	UBE4B	0.280879305016623	0.132703975425852	0.566288749395849
LEF1	CTTTGA_LEF1_Q2	0.000161598847204412	2.46708379829513e-14	ZNF827	0.00437435086541471	0.981043547261752	0.988195748092336
LEF1	CTTTGA_LEF1_Q2	0.000161598847204412	2.46708379829513e-14	TMEM214	-0.0917469140579812	0.642413898346766	0.890133774120948
LEF1	CTTTGA_LEF1_Q2	0.000161598847204412	2.46708379829513e-14	SH3BGRL	-0.150184680183158	0.411965069054953	0.789290608116811
LEF1	CTTTGA_LEF1_Q2	0.000161598847204412	2.46708379829513e-14	TTC39C	-0.430839311714156	0.0957097053954859	0.548886008739932
LEF1	CTTTGA_LEF1_Q2	0.000161598847204412	2.46708379829513e-14	MED13	0.380892511009307	0.0314963460218535	0.352844200704278
LEF1	CTTTGA_LEF1_Q2	0.000161598847204412	2.46708379829513e-14	SULF1	0.309545178937201	0.102249235091653	0.548886008739932
LEF1	CTTTGA_LEF1_Q2	0.000161598847204412	2.46708379829513e-14	STEAP1B	-0.470262044529991	0.239630168673237	0.681680847739637
LEF1	CTTTGA_LEF1_Q2	0.000161598847204412	2.46708379829513e-14	LPCAT3	-0.0855947655749132	0.647075327455242	0.890133774120948
LEF1	CTTTGA_LEF1_Q2	0.000161598847204412	2.46708379829513e-14	NARS2	-0.552192839046555	0.00127856007979227	0.127502393750494
LEF1	CTTTGA_LEF1_Q2	0.000161598847204412	2.46708379829513e-14	DLC1	0.103933601836869	0.653910094619611	0.890133774120948
LEF1	CTTTGA_LEF1_Q2	0.000161598847204412	2.46708379829513e-14	XRCC5	0.0684218600256646	0.709825982328652	0.923868994789597
LEF1	CTTTGA_LEF1_Q2	0.000161598847204412	2.46708379829513e-14	UBE2F	-0.121467898551873	0.507812809568723	0.841953638264943
LEF1	CTTTGA_LEF1_Q2	0.000161598847204412	2.46708379829513e-14	RABGAP1L	-0.318057293557472	0.105926959378306	0.548886008739932
LEF1	CTTTGA_LEF1_Q2	0.000161598847204412	2.46708379829513e-14	GNG8	-0.646668884608895	0.0831190107195778	0.522012574897954
LEF1	CTTTGA_LEF1_Q2	0.000161598847204412	2.46708379829513e-14	PPP1R1B	0.0520839852680122	0.947916014731988	0.984764887966968
LEF1	CTTTGA_LEF1_Q2	0.000161598847204412	2.46708379829513e-14	PHTF1	0.238339625198469	0.188968645884606	0.653441630705296
LEF1	CTTTGA_LEF1_Q2	0.000161598847204412	2.46708379829513e-14	FAT1	-0.232987805142194	0.199391308033198	0.653441630705296
LEF1	CTTTGA_LEF1_Q2	0.000161598847204412	2.46708379829513e-14	GNG3	-0.0679935337862486	0.746743294409003	0.936437523337665
LEF1	CTTTGA_LEF1_Q2	0.000161598847204412	2.46708379829513e-14	INTS12	0.233381872534791	0.223060980115658	0.662608809992862
LEF1	CTTTGA_LEF1_Q2	0.000161598847204412	2.46708379829513e-14	MAP2K6	0.00302434019347615	0.987117247912637	0.990702419515225
LEF1	CTTTGA_LEF1_Q2	0.000161598847204412	2.46708379829513e-14	ADAM9	0.139475141126277	0.470542502715159	0.817777221699931
LEF1	CTTTGA_LEF1_Q2	0.000161598847204412	2.46708379829513e-14	CDCA3	0.242897029194466	0.19589276203746	0.653441630705296
LEF1	CTTTGA_LEF1_Q2	0.000161598847204412	2.46708379829513e-14	H1-0	0.326581747098903	0.0681050934111694	0.469235276930966
LEF1	CTTTGA_LEF1_Q2	0.000161598847204412	2.46708379829513e-14	YARS1	-0.0200897501436984	0.913096090378522	0.9754596120152
LEF1	CTTTGA_LEF1_Q2	0.000161598847204412	2.46708379829513e-14	WNT10B	0.350533910427743	0.355035448092082	0.785237672937503
LEF1	CTTTGA_LEF1_Q2	0.000161598847204412	2.46708379829513e-14	CNTLN	0.184685159098474	0.31158114163444	0.751284070743488
LEF1	CTTTGA_LEF1_Q2	0.000161598847204412	2.46708379829513e-14	ANKS1B	0.403931003575689	0.427056237540584	0.789290608116811
LEF1	CTTTGA_LEF1_Q2	0.000161598847204412	2.46708379829513e-14	ROCK2	0.052561238456612	0.775108573070495	0.936437523337665
LEF1	CTTTGA_LEF1_Q2	0.000161598847204412	2.46708379829513e-14	RCOR2	0.054205722967139	0.76826064946577	0.936437523337665
LEF1	CTTTGA_LEF1_Q2	0.000161598847204412	2.46708379829513e-14	ACSS3	0.187527769480505	0.369379812704547	0.785237672937503
LEF1	CTTTGA_LEF1_Q2	0.000161598847204412	2.46708379829513e-14	TSKU	0.0940648274494684	0.647624339550612	0.890133774120948
LEF1	CTTTGA_LEF1_Q2	0.000161598847204412	2.46708379829513e-14	PCM1	0.129519649644208	0.479872119618045	0.82705610636873
LEF1	CTTTGA_LEF1_Q2	0.000161598847204412	2.46708379829513e-14	FRA10AC1	0.10859211700604	0.55411609345492	0.857019107227852
LEF1	CTTTGA_LEF1_Q2	0.000161598847204412	2.46708379829513e-14	MAGED2	0.0775416714893448	0.673151812864629	0.90497502204382
LEF1	CTTTGA_LEF1_Q2	0.000161598847204412	2.46708379829513e-14	SPAG9	0.0341485674403185	0.852804121365259	0.952347874260099
LEF1	CTTTGA_LEF1_Q2	0.000161598847204412	2.46708379829513e-14	MSX1	0.483560565391807	0.00504992876410169	0.217658570397275
LEF1	CTTTGA_LEF1_Q2	0.000161598847204412	2.46708379829513e-14	ZBTB18	0.115578288396858	0.647894161579279	0.890133774120948
LEF1	CTTTGA_LEF1_Q2	0.000161598847204412	2.46708379829513e-14	INO80	-0.543361364490096	0.00191535755201115	0.130688052965197
LEF1	CTTTGA_LEF1_Q2	0.000161598847204412	2.46708379829513e-14	PELO	-0.0332768918798525	0.856522233221068	0.952425633340607
LEF1	CTTTGA_LEF1_Q2	0.000161598847204412	2.46708379829513e-14	VGLL4	-0.103361226606945	0.573470302444106	0.872967451239674
LEF1	CTTTGA_LEF1_Q2	0.000161598847204412	2.46708379829513e-14	WFDC3	-0.985649674601252	0.107980845242049	0.548886008739932
LEF1	CTTTGA_LEF1_Q2	0.000161598847204412	2.46708379829513e-14	DENND4A	0.328330440929762	0.354322857220986	0.785237672937503
LEF1	CTTTGA_LEF1_Q2	0.000161598847204412	2.46708379829513e-14	ERBB4	0.27152075635527	0.199338699128464	0.653441630705296
LEF1	CTTTGA_LEF1_Q2	0.000161598847204412	2.46708379829513e-14	MYEF2	-0.221361674572691	0.223389327487129	0.662608809992862
LEF1	CTTTGA_LEF1_Q2	0.000161598847204412	2.46708379829513e-14	MANSC1	0.282883548635968	0.428378860313473	0.789290608116811
LEF1	CTTTGA_LEF1_Q2	0.000161598847204412	2.46708379829513e-14	GLYR1	-0.165110893931654	0.366489810655662	0.785237672937503
LEF1	CTTTGA_LEF1_Q2	0.000161598847204412	2.46708379829513e-14	HNF1B	0.783831597577686	0.426525065648795	0.789290608116811
LEF1	CTTTGA_LEF1_Q2	0.000161598847204412	2.46708379829513e-14	TNKS	0.0385658528212868	0.839656220408889	0.948645885035776
LEF1	CTTTGA_LEF1_Q2	0.000161598847204412	2.46708379829513e-14	TCF4	-0.161595691590287	0.376922179486602	0.789290608116811
LEF1	CTTTGA_LEF1_Q2	0.000161598847204412	2.46708379829513e-14	CDC42EP3	-0.0700161762171661	0.745108389727736	0.936437523337665
LEF1	CTTTGA_LEF1_Q2	0.000161598847204412	2.46708379829513e-14	MAOB	0.16708529178514	0.751704363698803	0.936437523337665
LEF1	CTTTGA_LEF1_Q2	0.000161598847204412	2.46708379829513e-14	KLHDC8A	0.0100781000311691	0.97156417068263	0.984764887966968
LEF1	CTTTGA_LEF1_Q2	0.000161598847204412	2.46708379829513e-14	DCHS1	0.152100608942742	0.448832333437026	0.804634208250701
LEF1	CTTTGA_LEF1_Q2	0.000161598847204412	2.46708379829513e-14	PCDH18	0.121815988862682	0.579785070412286	0.877181689009091
LEF1	CTTTGA_LEF1_Q2	0.000161598847204412	2.46708379829513e-14	SYNE2	-0.142771697162718	0.435678199962563	0.795357543085782
LEF1	CTTTGA_LEF1_Q2	0.000161598847204412	2.46708379829513e-14	CMYA5	-0.123585879628813	0.770625145931481	0.936437523337665
LEF1	CTTTGA_LEF1_Q2	0.000161598847204412	2.46708379829513e-14	TLL2	0.772673329770518	0.125578743550457	0.564976366180864
LEF1	CTTTGA_LEF1_Q2	0.000161598847204412	2.46708379829513e-14	BSCL2	-0.450334880162894	0.223828813258678	0.662608809992862
LEF1	CTTTGA_LEF1_Q2	0.000161598847204412	2.46708379829513e-14	RTN1	-0.0117892151956953	0.956398477501689	0.984764887966968
LEF1	CTTTGA_LEF1_Q2	0.000161598847204412	2.46708379829513e-14	ACAP2	-0.218830594317686	0.228863027529311	0.668054400780981
LEF1	CTTTGA_LEF1_Q2	0.000161598847204412	2.46708379829513e-14	TMEM59	-0.146851437781711	0.422536469685703	0.789290608116811
LEF1	CTTTGA_LEF1_Q2	0.000161598847204412	2.46708379829513e-14	ZBTB20	-0.228481985927755	0.208470112776663	0.662152197286795
LEF1	CTTTGA_LEF1_Q2	0.000161598847204412	2.46708379829513e-14	TP53I13	0.0465423092679397	0.803653062963806	0.942144211483788
LEF1	CTTTGA_LEF1_Q2	0.000161598847204412	2.46708379829513e-14	CDK1	0.165246906071837	0.366089622425403	0.785237672937503
LEF1	CTTTGA_LEF1_Q2	0.000161598847204412	2.46708379829513e-14	ERP27	-0.681819872608877	0.522377572111134	0.851617509686803
LEF1	CTTTGA_LEF1_Q2	0.000161598847204412	2.46708379829513e-14	ARHGEF6	-0.464084812695239	0.431063612515539	0.789290608116811
LEF1	CTTTGA_LEF1_Q2	0.000161598847204412	2.46708379829513e-14	TNMD	-0.899394816056857	0.288015198007111	0.727940851060655
LEF1	CTTTGA_LEF1_Q2	0.000161598847204412	2.46708379829513e-14	TLE4	-0.125241236095036	0.494618850582907	0.832740420825814
LEF1	CTTTGA_LEF1_Q2	0.000161598847204412	2.46708379829513e-14	TLE1	0.229857391401631	0.20566918315011	0.660349144583413
LEF1	CTTTGA_LEF1_Q2	0.000161598847204412	2.46708379829513e-14	CRLS1	-0.230352958166148	0.709320373748875	0.923868994789597
LEF1	CTTTGA_LEF1_Q2	0.000161598847204412	2.46708379829513e-14	AMER2	-0.138495926799388	0.596039745476266	0.880912022423131
LEF1	CTTTGA_LEF1_Q2	0.000161598847204412	2.46708379829513e-14	RRM1	0.233702707617014	0.197976452479416	0.653441630705296
LEF1	CTTTGA_LEF1_Q2	0.000161598847204412	2.46708379829513e-14	TMSB4X	-0.275283856283187	0.127278947712603	0.564976366180864
LEF1	CTTTGA_LEF1_Q2	0.000161598847204412	2.46708379829513e-14	NSD1	-0.0357661521618524	0.845912626582733	0.95150823261477
LEF1	CTTTGA_LEF1_Q2	0.000161598847204412	2.46708379829513e-14	NKD1	0.256126997810721	0.179883823586038	0.653441630705296
LEF1	CTTTGA_LEF1_Q2	0.000161598847204412	2.46708379829513e-14	SORD	0.113153464806429	0.551609940379067	0.857019107227852
LEF1	CTTTGA_LEF1_Q2	0.000161598847204412	2.46708379829513e-14	CREM	-0.0410374685410785	0.823534960284701	0.948645885035776
LEF1	CTTTGA_LEF1_Q2	0.000161598847204412	2.46708379829513e-14	EMC7	-0.386405471921526	0.0289242528218894	0.34707439536239
LEF1	CTTTGA_LEF1_Q2	0.000161598847204412	2.46708379829513e-14	MLXIP	-0.147622392965658	0.428065333306173	0.789290608116811
LEF1	CTTTGA_LEF1_Q2	0.000161598847204412	2.46708379829513e-14	HAPLN1	0.0934268912201818	0.687093379395194	0.912422322672296
LEF1	CTTTGA_LEF1_Q2	0.000161598847204412	2.46708379829513e-14	DGKH	-0.16925687829841	0.530884713651257	0.852416108431106
LEF1	CTTTGA_LEF1_Q2	0.000161598847204412	2.46708379829513e-14	ELAVL2	-0.0357092476762398	0.899461111736765	0.967124852956911
LEF1	CTTTGA_LEF1_Q2	0.000161598847204412	2.46708379829513e-14	PCK2	-0.0689168203095015	0.772808379362798	0.936437523337665
LEF1	CTTTGA_LEF1_Q2	0.000161598847204412	2.46708379829513e-14	FGGY	0.00697124293785586	0.976074803673994	0.986787819811879
LEF1	CTTTGA_LEF1_Q2	0.000161598847204412	2.46708379829513e-14	FEM1C	0.162445797482057	0.547780708882172	0.855424604043626
LEF1	CTTTGA_LEF1_Q2	0.000161598847204412	2.46708379829513e-14	MNAT1	-0.636280274791201	9.06407701124314e-05	0.0306876137179673
LEF1	CTTTGA_LEF1_Q2	0.000161598847204412	2.46708379829513e-14	HOMEZ	0.170935518885668	0.446906458243489	0.804248527078317
LEF1	CTTTGA_LEF1_Q2	0.000161598847204412	2.46708379829513e-14	MT2A	-0.101590688385597	0.628952664788119	0.890133774120948
LEF1	CTTTGA_LEF1_Q2	0.000161598847204412	2.46708379829513e-14	BNIP3L	0.0540921203403735	0.768733165831306	0.936437523337665
LEF1	CTTTGA_LEF1_Q2	0.000161598847204412	2.46708379829513e-14	SH3RF2	0.401649180984919	0.429923666080474	0.789290608116811
LEF1	CTTTGA_LEF1_Q2	0.000161598847204412	2.46708379829513e-14	ZNF462	-0.151396098062101	0.408160270294503	0.789290608116811
LEF1	CTTTGA_LEF1_Q2	0.000161598847204412	2.46708379829513e-14	SSR4	0.181414924937908	0.320376236263955	0.75667207938125
LEF1	CTTTGA_LEF1_Q2	0.000161598847204412	2.46708379829513e-14	FOXN3	-0.324292297626096	0.0701750529976281	0.469526279957228
LEF1	CTTTGA_LEF1_Q2	0.000161598847204412	2.46708379829513e-14	GMPR2	-0.35573751137057	0.0456954271011037	0.411755533334945
LEF1	CTTTGA_LEF1_Q2	0.000161598847204412	2.46708379829513e-14	MAP3K20	0.399902431894054	0.0285554084056442	0.34707439536239
LEF1	CTTTGA_LEF1_Q2	0.000161598847204412	2.46708379829513e-14	AP1G2	0.0612645757724443	0.809175728077753	0.942144211483788
LEF1	CTTTGA_LEF1_Q2	0.000161598847204412	2.46708379829513e-14	SLC7A8	-0.200652728393497	0.270831544312174	0.707611371562812
LEF1	CTTTGA_LEF1_Q2	0.000161598847204412	2.46708379829513e-14	IQGAP3	-0.357387928302493	0.19094840800276	0.653441630705296
LEF1	CTTTGA_LEF1_Q2	0.000161598847204412	2.46708379829513e-14	JAG1	0.044656133905769	0.808250437278173	0.942144211483788
LEF1	CTTTGA_LEF1_Q2	0.000161598847204412	2.46708379829513e-14	ZIC1	0.0563845401775088	0.763205111201314	0.936437523337665
LEF1	CTTTGA_LEF1_Q2	0.000161598847204412	2.46708379829513e-14	ELOVL1	-0.426829822974364	0.0333456734880157	0.368580844287533
LEF1	CTTTGA_LEF1_Q2	0.000161598847204412	2.46708379829513e-14	IDH3G	-0.110282910527927	0.547925771709488	0.855424604043626
LEF1	CTTTGA_LEF1_Q2	0.000161598847204412	2.46708379829513e-14	ANK3	-0.0286275597308877	0.878498807761103	0.958312558328936
LEF1	CTTTGA_LEF1_Q2	0.000161598847204412	2.46708379829513e-14	OIP5	0.0331299260263819	0.862025006841565	0.954576531383765
LEF1	CTTTGA_LEF1_Q2	0.000161598847204412	2.46708379829513e-14	ELOVL4	-0.410352227529752	0.0300877083347098	0.34707439536239
LEF1	CTTTGA_LEF1_Q2	0.000161598847204412	2.46708379829513e-14	PSIP1	0.00778264009843743	0.966280087436083	0.984764887966968
LEF1	CTTTGA_LEF1_Q2	0.000161598847204412	2.46708379829513e-14	ASPH	0.0339732155126876	0.853551834228291	0.952347874260099
LEF1	CTTTGA_LEF1_Q2	0.000161598847204412	2.46708379829513e-14	GNB1L	0.17467340725578	0.488163629708581	0.830980798826312
LEF1	CTTTGA_LEF1_Q2	0.000161598847204412	2.46708379829513e-14	NCALD	0.402828776281866	0.0509737328219996	0.432916332064722
LEF1	CTTTGA_LEF1_Q2	0.000161598847204412	2.46708379829513e-14	PCTP	-0.0645152124213395	0.775462842972403	0.936437523337665
LEF1	CTTTGA_LEF1_Q2	0.000161598847204412	2.46708379829513e-14	IGDCC3	0.574354576228798	0.000586829123682028	0.0972962687064802
LEF1	CTTTGA_LEF1_Q2	0.000161598847204412	2.46708379829513e-14	ARID1A	0.367422040053247	0.0385698316469175	0.38639540146734
LEF1	CTTTGA_LEF1_Q2	0.000161598847204412	2.46708379829513e-14	TAOK3	-0.158002162621075	0.395926637872408	0.789290608116811
LEF1	CTTTGA_LEF1_Q2	0.000161598847204412	2.46708379829513e-14	VSNL1	0.136132976688229	0.615167000487336	0.880912022423131
LEF1	CTTTGA_LEF1_Q2	0.000161598847204412	2.46708379829513e-14	TNFAIP1	-0.359737489371433	0.0600716747804843	0.438598123289925
LEF1	CTTTGA_LEF1_Q2	0.000161598847204412	2.46708379829513e-14	ZNF703	0.010676811049139	0.964366614422886	0.984764887966968
LEF1	CTTTGA_LEF1_Q2	0.000161598847204412	2.46708379829513e-14	DDX39B	0.125066952187846	0.495224399839718	0.832740420825814
LEF1	CTTTGA_LEF1_Q2	0.000161598847204412	2.46708379829513e-14	PAM	0.342385598970144	0.0593731905317433	0.438598123289925
LEF1	CTTTGA_LEF1_Q2	0.000161598847204412	2.46708379829513e-14	PBRM1	0.299236471653121	0.096160225783659	0.548886008739932
LEF1	CTTTGA_LEF1_Q2	0.000161598847204412	2.46708379829513e-14	SIPA1	-0.219319619636204	0.314668559498426	0.751758604680677
LEF1	CTTTGA_LEF1_Q2	0.000161598847204412	2.46708379829513e-14	CNTFR	0.240534315190157	0.184806741233223	0.653441630705296
LEF1	CTTTGA_LEF1_Q2	0.000161598847204412	2.46708379829513e-14	UBAP2L	-0.079606902814688	0.664944621174914	0.898956951978765
LEF1	CTTTGA_LEF1_Q2	0.000161598847204412	2.46708379829513e-14	SESN3	0.0150626332029815	0.934788607194107	0.982379182423262
LEF1	CTTTGA_LEF1_Q2	0.000161598847204412	2.46708379829513e-14	TCERG1	0.225488084414765	0.214657425483394	0.662608809992862
LEF1	CTTTGA_LEF1_Q2	0.000161598847204412	2.46708379829513e-14	ZEB2	-0.0318867285391953	0.862458168885935	0.954576531383765
LEF1	CTTTGA_LEF1_Q2	0.000161598847204412	2.46708379829513e-14	DYRK3	0.0578090185885931	0.788460061869349	0.936437523337665
LEF1	CTTTGA_LEF1_Q2	0.000161598847204412	2.46708379829513e-14	PCYT1B	-0.734490068349219	0.0155520876840679	0.291297863752476
LEF1	CTTTGA_LEF1_Q2	0.000161598847204412	2.46708379829513e-14	TRAF4	0.0400029542889991	0.82791650364211	0.948645885035776
LEF1	CTTTGA_LEF1_Q2	0.000161598847204412	2.46708379829513e-14	AFF3	0.0104066629741959	0.969487850503411	0.984764887966968
LEF1	CTTTGA_LEF1_Q2	0.000161598847204412	2.46708379829513e-14	GPRIN3	-0.956409804235385	0.0435901957646152	0.410186946768581
LEF1	CTTTGA_LEF1_Q2	0.000161598847204412	2.46708379829513e-14	NEUROG1	0.303527835105565	0.313376757547674	0.751284070743488
LEF1	CTTTGA_LEF1_Q2	0.000161598847204412	2.46708379829513e-14	RPL23A	-0.059324485962165	0.747056952608859	0.936437523337665
LEF1	CTTTGA_LEF1_Q2	0.000161598847204412	2.46708379829513e-14	CACNA2D2	-0.163788506318882	0.592872830412835	0.880912022423131
LEF1	CTTTGA_LEF1_Q2	0.000161598847204412	2.46708379829513e-14	ZIC4	-0.0438357217226221	0.831617025983601	0.948645885035776
LEF1	CTTTGA_LEF1_Q2	0.000161598847204412	2.46708379829513e-14	SERTM1	0.77397098947068	0.436535201573017	0.795357543085782
LEF1	CTTTGA_LEF1_Q2	0.000161598847204412	2.46708379829513e-14	RBM39	0.0531433166190545	0.77268276952007	0.936437523337665
LEF1	CTTTGA_LEF1_Q2	0.000161598847204412	2.46708379829513e-14	XPO7	-0.163358868394449	0.388385270388449	0.789290608116811
LEF1	CTTTGA_LEF1_Q2	0.000161598847204412	2.46708379829513e-14	SEC24B	0.0621495835316731	0.767899100268195	0.936437523337665
LEF1	CTTTGA_LEF1_Q2	0.000161598847204412	2.46708379829513e-14	KYNU	-0.061121547881959	0.875871196681685	0.958312558328936
LEF1	CTTTGA_LEF1_Q2	0.000161598847204412	2.46708379829513e-14	PRDX4	-0.24092227984691	0.184077772210638	0.653441630705296
LEF1	CTTTGA_LEF1_Q2	0.000161598847204412	2.46708379829513e-14	GPC4	-0.371390425305372	0.0363645075391083	0.38639540146734
LEF1	CTTTGA_LEF1_Q2	0.000161598847204412	2.46708379829513e-14	TRIM2	-0.0730333213177919	0.691195679901329	0.912422322672296
LEF1	CTTTGA_LEF1_Q2	0.000161598847204412	2.46708379829513e-14	DES	-0.147076686395753	0.648291602418441	0.890133774120948
LEF1	CTTTGA_LEF1_Q2	0.000161598847204412	2.46708379829513e-14	GTF2A1	-0.0843429776216664	0.646268112117285	0.890133774120948
LEF1	CTTTGA_LEF1_Q2	0.000161598847204412	2.46708379829513e-14	HEY1	0.52359300847208	0.00250436987411019	0.130688052965197
LEF1	CTTTGA_LEF1_Q2	0.000161598847204412	2.46708379829513e-14	HEY2	-0.123194888851171	0.566304498415016	0.864849632393401
LEF1	CTTTGA_LEF1_Q2	0.000161598847204412	2.46708379829513e-14	NDUFS3	-0.0535130657917074	0.771142936907346	0.936437523337665
LEF1	CTTTGA_LEF1_Q2	0.000161598847204412	2.46708379829513e-14	WNK1	-0.0153864925259744	0.933389570421797	0.982379182423262
LEF1	CTTTGA_LEF1_Q2	0.000161598847204412	2.46708379829513e-14	EBAG9	0.112945902014999	0.552344744740362	0.857019107227852
LEF1	CTTTGA_LEF1_Q2	0.000161598847204412	2.46708379829513e-14	LIMK2	-0.23802144726252	0.262711625917546	0.707103694433914
LEF1	CTTTGA_LEF1_Q2	0.000161598847204412	2.46708379829513e-14	OTX1	0.362086166472731	0.0691058660847923	0.469526279957228
LEF1	CTTTGA_LEF1_Q2	0.000161598847204412	2.46708379829513e-14	ARID5A	0.123822335267604	0.770195256833044	0.936437523337665
LEF1	CTTTGA_LEF1_Q2	0.000161598847204412	2.46708379829513e-14	OTX2	0.100363383880326	0.597714322286003	0.880912022423131
LEF1	CTTTGA_LEF1_Q2	0.000161598847204412	2.46708379829513e-14	NUSAP1	0.157014724555985	0.591913343308645	0.880912022423131
LEF1	CTTTGA_LEF1_Q2	0.000161598847204412	2.46708379829513e-14	CHGA	-0.232302096052138	0.579849898162825	0.877181689009091
LEF1	CTTTGA_LEF1_Q2	0.000161598847204412	2.46708379829513e-14	PPM1L	0.400852259837744	0.0717277295369301	0.469526279957228
LEF1	CTTTGA_LEF1_Q2	0.000161598847204412	2.46708379829513e-14	DPF3	-0.573662091858513	0.178112315411013	0.653441630705296
LEF1	CTTTGA_LEF1_Q2	0.000161598847204412	2.46708379829513e-14	PHB2	-0.234474897272665	0.196456065966652	0.653441630705296
LEF1	CTTTGA_LEF1_Q2	0.000161598847204412	2.46708379829513e-14	ADAMTS19	-0.344064844082634	0.137432970994024	0.566288749395849
LEF1	CTTTGA_LEF1_Q2	0.000161598847204412	2.46708379829513e-14	KITLG	-0.0695993771763093	0.838870517647526	0.948645885035776
LEF1	CTTTGA_LEF1_Q2	0.000161598847204412	2.46708379829513e-14	CDH3	-0.0193791697062209	0.935367955401609	0.982379182423262
LEF1	CTTTGA_LEF1_Q2	0.000161598847204412	2.46708379829513e-14	CDH6	-0.0354887794099486	0.852304456048064	0.952347874260099
LEF1	CTTTGA_LEF1_Q2	0.000161598847204412	2.46708379829513e-14	SETD2	-0.206552915430342	0.256695397637782	0.701007669690198
LEF1	CTTTGA_LEF1_Q2	0.000161598847204412	2.46708379829513e-14	UBR5	-0.249081212732927	0.169212872051382	0.638333208162183
LEF1	CTTTGA_LEF1_Q2	0.000161598847204412	2.46708379829513e-14	CDH9	0.999089404539914	0.0271700740603066	0.34707439536239
LEF1	CTTTGA_LEF1_Q2	0.000161598847204412	2.46708379829513e-14	CHD2	0.153790190205965	0.400699665371271	0.789290608116811
LEF1	CTTTGA_LEF1_Q2	0.000161598847204412	2.46708379829513e-14	ODF2	0.376176283610796	0.0370061608193272	0.38639540146734
LEF1	CTTTGA_LEF1_Q2	0.000161598847204412	2.46708379829513e-14	FEZF2	0.0862986363345451	0.733491342076129	0.932613991688821
LEF1	CTTTGA_LEF1_Q2	0.000161598847204412	2.46708379829513e-14	NEDD4L	-0.28793498233035	0.129859250635409	0.565222084230264
LEF1	CTTTGA_LEF1_Q2	0.000161598847204412	2.46708379829513e-14	ADAMTS12	-0.237793636308164	0.393430184164291	0.789290608116811
LEF1	CTTTGA_LEF1_Q2	0.000161598847204412	2.46708379829513e-14	COL13A1	0.324811125840968	0.203353790240497	0.655954444005339
LEF1	CTTTGA_LEF1_Q2	0.000161598847204412	2.46708379829513e-14	GSTCD	-0.312564270961116	0.0987734415304142	0.548886008739932
LEF1	CTTTGA_LEF1_Q2	0.000161598847204412	2.46708379829513e-14	CREB5	-0.0200435932436057	0.93508859337445	0.982379182423262
LEF1	CTTTGA_LEF1_Q2	0.000161598847204412	2.46708379829513e-14	DACH1	0.0961108858186447	0.607024355080323	0.880912022423131
LEF1	CTTTGA_LEF1_Q2	0.000161598847204412	2.46708379829513e-14	CDC25C	0.0362537048444246	0.869554644052621	0.958312558328936
LEF1	CTTTGA_LEF1_Q2	0.000161598847204412	2.46708379829513e-14	ANXA3	-0.50637664719204	0.01618270760811	0.291297863752476
LEF1	CTTTGA_LEF1_Q2	0.000161598847204412	2.46708379829513e-14	TAB3	-0.273612936285136	0.389498515639643	0.789290608116811
LEF1	CTTTGA_LEF1_Q2	0.000161598847204412	2.46708379829513e-14	CADPS	-0.392975790172276	0.0865236422753307	0.531319255157401
LEF1	CTTTGA_LEF1_Q2	0.000161598847204412	2.46708379829513e-14	FZD10	0.483375173417164	0.0360253149126097	0.38639540146734
LEF1	CTTTGA_LEF1_Q2	0.000161598847204412	2.46708379829513e-14	PRELID1	0.0695392167466976	0.705296241666366	0.922937555131698
LEF1	CTTTGA_LEF1_Q2	0.000161598847204412	2.46708379829513e-14	RSKR	-0.0368710129806851	0.909427013354177	0.972793540736275
LEF1	CTTTGA_LEF1_Q2	0.000161598847204412	2.46708379829513e-14	NSL1	0.515662124275278	0.00252232671585423	0.130688052965197
LEF1	CTTTGA_LEF1_Q2	0.000161598847204412	2.46708379829513e-14	NOG	0.207566496344288	0.366614160193191	0.785237672937503
LEF1	CTTTGA_LEF1_Q2	0.000161598847204412	2.46708379829513e-14	LEMD1	0.357497225618875	0.111600010720612	0.548886008739932
LEF1	CTTTGA_LEF1_Q2	0.000161598847204412	2.46708379829513e-14	CEP97	0.197460024334247	0.295598229635108	0.731495320500012
LEF1	CTTTGA_LEF1_Q2	0.000161598847204412	2.46708379829513e-14	SRSF5	-0.0526384969102496	0.77478647896589	0.936437523337665
LEF1	CTTTGA_LEF1_Q2	0.000161598847204412	2.46708379829513e-14	GAB2	0.162566222179155	0.613700701274805	0.880912022423131
LEF1	CTTTGA_LEF1_Q2	0.000161598847204412	2.46708379829513e-14	SOSTDC1	0.827415131595019	0.0216062272299839	0.319849328101012
LEF1	CTTTGA_LEF1_Q2	0.000161598847204412	2.46708379829513e-14	CHRNA1	0.702625806923319	0.297374193076681	0.733700018037406
LEF1	CTTTGA_LEF1_Q2	0.000161598847204412	2.46708379829513e-14	EIF2B4	-0.281084943602578	0.132408567091936	0.566288749395849
LEF1	CTTTGA_LEF1_Q2	0.000161598847204412	2.46708379829513e-14	PITX2	0.170713998273773	0.394571235554519	0.789290608116811
LEF1	CTTTGA_LEF1_Q2	0.000161598847204412	2.46708379829513e-14	SUCLG1	-0.0196753698655579	0.914882072811111	0.976109701879551
LEF1	CTTTGA_LEF1_Q2	0.000161598847204412	2.46708379829513e-14	PIM1	-0.213228344430584	0.257909938788312	0.701007669690198
LEF1	CTTTGA_LEF1_Q2	0.000161598847204412	2.46708379829513e-14	TBR1	-0.259519358944203	0.740480641055797	0.936437523337665
LEF1	CTTTGA_LEF1_Q2	0.000161598847204412	2.46708379829513e-14	ZFHX3	-0.0259503826287394	0.889789012885833	0.961714591502419
LEF1	CTTTGA_LEF1_Q2	0.000161598847204412	2.46708379829513e-14	TSR1	0.204986131584363	0.260400868691922	0.705465098515045
LEF1	CTTTGA_LEF1_Q2	0.000161598847204412	2.46708379829513e-14	MIDEAS	0.202750115027752	0.291507415255839	0.731495320500012
LEF1	CTTTGA_LEF1_Q2	0.000161598847204412	2.46708379829513e-14	HADH	0.160083173054599	0.381463934014737	0.789290608116811
LEF1	CTTTGA_LEF1_Q2	0.000161598847204412	2.46708379829513e-14	DCLRE1B	-0.326458821015971	0.254630158275432	0.698968215928256
LEF1	CTTTGA_LEF1_Q2	0.000161598847204412	2.46708379829513e-14	CGN	-0.182555112235399	0.514915721464394	0.848474694678723
LEF1	CTTTGA_LEF1_Q2	0.000161598847204412	2.46708379829513e-14	MYOF	0.457905813195641	0.0423294509348124	0.403346147413327
LEF1	CTTTGA_LEF1_Q2	0.000161598847204412	2.46708379829513e-14	NAV2	0.179723984260994	0.324983701852342	0.758905602353778
LEF1	CTTTGA_LEF1_Q2	0.000161598847204412	2.46708379829513e-14	EFNA5	0.00747907957802666	0.967594626279268	0.984764887966968
LEF1	CTTTGA_LEF1_Q2	0.000161598847204412	2.46708379829513e-14	EFNA4	0.142825104856645	0.451499493496785	0.804931355072762
LEF1	CTTTGA_LEF1_Q2	0.000161598847204412	2.46708379829513e-14	ADD3	0.194284219536598	0.294962720612147	0.731495320500012
LEF1	CTTTGA_LEF1_Q2	0.000161598847204412	2.46708379829513e-14	ENPP5	-0.42442649456797	0.130385784815044	0.565222084230264
LEF1	CTTTGA_LEF1_Q2	0.000161598847204412	2.46708379829513e-14	ENPP1	-0.0228846683646586	0.935479780265033	0.982379182423262
LEF1	CTTTGA_LEF1_Q2	0.000161598847204412	2.46708379829513e-14	ENPP2	0.0705447127270196	0.75507207594602	0.936437523337665
LEF1	CTTTGA_LEF1_Q2	0.000161598847204412	2.46708379829513e-14	MED12L	-0.102049929515302	0.71742965081802	0.926006069945397
LEF1	CTTTGA_LEF1_Q2	0.000161598847204412	2.46708379829513e-14	GRK2	-0.0346090232412959	0.85336131046632	0.952347874260099
LEF1	CTTTGA_LEF1_Q2	0.000161598847204412	2.46708379829513e-14	ASB13	-0.260141019765758	0.467913143711327	0.817516564887961
LEF1	CTTTGA_LEF1_Q2	0.000161598847204412	2.46708379829513e-14	PXK	0.149678729759413	0.447127179075725	0.804248527078317
LEF1	CTTTGA_LEF1_Q2	0.000161598847204412	2.46708379829513e-14	LAMB2	0.354807657918926	0.0501648086770421	0.432916332064722
LEF1	CTTTGA_LEF1_Q2	0.000161598847204412	2.46708379829513e-14	ADGRB2	0.0373455072106472	0.886843417495823	0.959782236428246
LEF1	CTTTGA_LEF1_Q2	0.000161598847204412	2.46708379829513e-14	DHRS11	-0.318220935850661	0.0925015417450229	0.548886008739932
LEF1	CTTTGA_LEF1_Q2	0.000161598847204412	2.46708379829513e-14	SLC44A1	-0.156047178480617	0.393738061818629	0.789290608116811
LEF1	CTTTGA_LEF1_Q2	0.000161598847204412	2.46708379829513e-14	PLAG1	0.179987334541031	0.350155714097461	0.785237672937503
LEF1	CTTTGA_LEF1_Q2	0.000161598847204412	2.46708379829513e-14	UAP1	0.223193140954286	0.219484473402125	0.662608809992862
LEF1	CTTTGA_LEF1_Q2	0.000161598847204412	2.46708379829513e-14	OSBPL8	0.0278964574142426	0.879536353083861	0.958312558328936
LEF1	CTTTGA_LEF1_Q2	0.000161598847204412	2.46708379829513e-14	OSBPL6	-0.645428053269348	0.0093594467507498	0.27148576510943
LEF1	CTTTGA_LEF1_Q2	0.000161598847204412	2.46708379829513e-14	SMAD1	0.0329829834985681	0.860181955406758	0.954576531383765
LEF1	CTTTGA_LEF1_Q2	0.000161598847204412	2.46708379829513e-14	SMYD2	0.123200393539667	0.501733243426675	0.840276482425684
LEF1	CTTTGA_LEF1_Q2	0.000161598847204412	2.46708379829513e-14	HOMER2	-0.41976998394101	0.0411419626591275	0.396589384237403
LEF1	CTTTGA_LEF1_Q2	0.000161598847204412	2.46708379829513e-14	SFRP2	-0.343855324372881	0.0539832276758629	0.432916332064722
LEF1	CTTTGA_LEF1_Q2	0.000161598847204412	2.46708379829513e-14	BMP7	-0.0776172690437291	0.689008784958629	0.912422322672296
LEF1	CTTTGA_LEF1_Q2	0.000161598847204412	2.46708379829513e-14	ABCF2	0.152630140840241	0.447235911921718	0.804248527078317
LEF1	CTTTGA_LEF1_Q2	0.000161598847204412	2.46708379829513e-14	KIF7	0.45744605826128	0.183751812253091	0.653441630705296
LEF1	CTTTGA_LEF1_Q2	0.000161598847204412	2.46708379829513e-14	PPP2R3C	0.336672411619139	0.059543576261007	0.438598123289925
LEF1	CTTTGA_LEF1_Q2	0.000161598847204412	2.46708379829513e-14	SUSD2	-0.65369248390512	0.0561863569749545	0.438598123289925
LEF1	CTTTGA_LEF1_Q2	0.000161598847204412	2.46708379829513e-14	MITF	0.542352098971178	0.0684891055592845	0.469235276930966
LEF1	CTTTGA_LEF1_Q2	0.000161598847204412	2.46708379829513e-14	DNAJC14	-0.564823195243039	0.00326444337884329	0.159189621238887
LEF1	CTTTGA_LEF1_Q2	0.000161598847204412	2.46708379829513e-14	BAG2	0.124843937534944	0.55211363081928	0.857019107227852
LEF1	CTTTGA_LEF1_Q2	0.000161598847204412	2.46708379829513e-14	AP3B2	-0.676133294889257	0.0953981714803511	0.548886008739932
LEF1	CTTTGA_LEF1_Q2	0.000161598847204412	2.46708379829513e-14	NR2F2	0.117314785205005	0.522534545153065	0.851617509686803
LEF1	CTTTGA_LEF1_Q2	0.000161598847204412	2.46708379829513e-14	COL11A2	0.646041902949125	0.353958097050875	0.785237672937503
LEF1	CTTTGA_LEF1_Q2	0.000161598847204412	2.46708379829513e-14	COL11A1	0.168641268479763	0.373014029625926	0.786841299134586
LEF1	CTTTGA_LEF1_Q2	0.000161598847204412	2.46708379829513e-14	VCPKMT	0.112419262854084	0.60956002985892	0.880912022423131
LEF1	CTTTGA_LEF1_Q2	0.000161598847204412	2.46708379829513e-14	NR2F1	0.0829044155619629	0.651919339610541	0.890133774120948
LEF1	CTTTGA_LEF1_Q2	0.000161598847204412	2.46708379829513e-14	DHCR24	0.000353219158586026	0.998576701834309	0.998576701834309
LEF1	CTTTGA_LEF1_Q2	0.000161598847204412	2.46708379829513e-14	HERC1	-0.0849251647307993	0.649660184512367	0.890133774120948
LEF1	CTTTGA_LEF1_Q2	0.000161598847204412	2.46708379829513e-14	ANKRD28	0.0292209475189714	0.882655028933159	0.958312558328936
LEF1	CTTTGA_LEF1_Q2	0.000161598847204412	2.46708379829513e-14	ILRUN	-0.631781887689114	0.000236984339232392	0.0491150043059133
LEF1	CTTTGA_LEF1_Q2	0.000161598847204412	2.46708379829513e-14	ZC2HC1C	-0.758620831304714	0.0803640083748412	0.512475099559564
LEF1	CTTTGA_LEF1_Q2	0.000161598847204412	2.46708379829513e-14	SGCD	0.972144249262651	0.0278557507373488	0.34707439536239
LEF1	CTTTGA_LEF1_Q2	0.000161598847204412	2.46708379829513e-14	ORMDL3	-0.317732417613111	0.0815400352289696	0.516005261105464
LEF1	CTTTGA_LEF1_Q2	0.000161598847204412	2.46708379829513e-14	ADAM12	0.416957259675141	0.0535424417907406	0.432916332064722
LEF1	CTTTGA_LEF1_Q2	0.000161598847204412	2.46708379829513e-14	GADD45A	-0.0438503803701416	0.811647984152608	0.94369730555752
LEF1	CTTTGA_LEF1_Q2	0.000161598847204412	2.46708379829513e-14	SLC27A4	-0.131997232415826	0.59011570297859	0.880912022423131
LEF1	CTTTGA_LEF1_Q2	0.000161598847204412	2.46708379829513e-14	CRYBG2	-0.110440064271825	0.794602516207664	0.941099318557031
LEF1	CTTTGA_LEF1_Q2	0.000161598847204412	2.46708379829513e-14	FAM110D	-0.0918554664209653	0.788233107230933	0.936437523337665
LEF1	CTTTGA_LEF1_Q2	0.000161598847204412	2.46708379829513e-14	USP3	0.261385977453145	0.148442369978316	0.597372450058367
LEF1	CTTTGA_LEF1_Q2	0.000161598847204412	2.46708379829513e-14	USP2	-0.671388048261574	0.0682862891698459	0.469235276930966
LEF1	CTTTGA_LEF1_Q2	0.000161598847204412	2.46708379829513e-14	USP5	0.00724318485758311	0.968616202939897	0.984764887966968
LEF1	CTTTGA_LEF1_Q2	0.000161598847204412	2.46708379829513e-14	COL2A1	-0.0371713658691063	0.839934957317563	0.948645885035776
LEF1	CTTTGA_LEF1_Q2	0.000161598847204412	2.46708379829513e-14	NMB	-0.264262202880304	0.150840616908053	0.597895324389191
LEF1	CTTTGA_LEF1_Q2	0.000161598847204412	2.46708379829513e-14	POLR2C	0.276451429546994	0.12560825216151	0.564976366180864
LEF1	CTTTGA_LEF1_Q2	0.000161598847204412	2.46708379829513e-14	NPR3	0.185337436659669	0.564150380720601	0.864849632393401
LEF1	CTTTGA_LEF1_Q2	0.000161598847204412	2.46708379829513e-14	EXD2	-0.552292304534982	0.0142065066199348	0.288373887455304
LEF1	CTTTGA_LEF1_Q2	0.000161598847204412	2.46708379829513e-14	RBM42	-0.286800720559066	0.111501324967394	0.548886008739932
LEF1	CTTTGA_LEF1_Q2	0.000161598847204412	2.46708379829513e-14	PGAP2	-0.218625956294268	0.237366027362081	0.681680847739637
LEF1	CTTTGA_LEF1_Q2	0.000161598847204412	2.46708379829513e-14	HBP1	-0.170869664072764	0.34977295669968	0.785237672937503
LEF1	CTTTGA_LEF1_Q2	0.000161598847204412	2.46708379829513e-14	C14orf119	-0.159925384002394	0.381939567488668	0.789290608116811
LEF1	CTTTGA_LEF1_Q2	0.000161598847204412	2.46708379829513e-14	DTNA	-0.187048196023191	0.32229948593605	0.758901684391016
LEF1	CTTTGA_LEF1_Q2	0.000161598847204412	2.46708379829513e-14	GPBP1	0.159662611822739	0.382732423860588	0.789290608116811
LEF1	CTTTGA_LEF1_Q2	0.000161598847204412	2.46708379829513e-14	TBXAS1	0.556434964446486	0.443565035553514	0.804248527078317
LEF1	CTTTGA_LEF1_Q2	0.000161598847204412	2.46708379829513e-14	TBX3	0.393713677262739	0.0774179925289036	0.497515626406675
LEF1	CTTTGA_LEF1_Q2	0.000161598847204412	2.46708379829513e-14	RRBP1	0.093657922150717	0.610154203086989	0.880912022423131
LEF1	CTTTGA_LEF1_Q2	0.000161598847204412	2.46708379829513e-14	NLK	-0.228510700259564	0.242165502797451	0.682094905067136
LEF1	CTTTGA_LEF1_Q2	0.000161598847204412	2.46708379829513e-14	DLG2	0.139824510674793	0.681776512963891	0.910426709869134
LEF1	CTTTGA_LEF1_Q2	0.000161598847204412	2.46708379829513e-14	GOLPH3L	-0.385171811829532	0.0294843826961004	0.34707439536239
LEF1	CTTTGA_LEF1_Q2	0.000161598847204412	2.46708379829513e-14	MAPK10	0.201765687348074	0.268127054898803	0.707611371562812
LEF1	CTTTGA_LEF1_Q2	0.000161598847204412	2.46708379829513e-14	CDKN3	0.200918452607856	0.27845563934433	0.719126869210122
LEF1	CTTTGA_LEF1_Q2	0.000161598847204412	2.46708379829513e-14	RAPH1	0.412659181072899	0.0997299546732981	0.548886008739932
LEF1	CTTTGA_LEF1_Q2	0.000161598847204412	2.46708379829513e-14	FZD7	-0.226136854047852	0.221232216147689	0.662608809992862
LEF1	CTTTGA_LEF1_Q2	0.000161598847204412	2.46708379829513e-14	CISH	-0.589582160501403	0.295419858725011	0.731495320500012
LEF1	CTTTGA_LEF1_Q2	0.000161598847204412	2.46708379829513e-14	DKK1	0.0559353614953309	0.799885723822494	0.941099318557031
LEF1	CTTTGA_LEF1_Q2	0.000161598847204412	2.46708379829513e-14	PSMD11	0.011886523132103	0.948518547883989	0.984764887966968
LEF1	CTTTGA_LEF1_Q2	0.000161598847204412	2.46708379829513e-14	CALM3	-0.148913596421943	0.415978638567706	0.789290608116811
LEF1	CTTTGA_LEF1_Q2	0.000161598847204412	2.46708379829513e-14	NEUROD4	-0.172232721944444	0.683393225295946	0.910824732749742
LEF1	CTTTGA_LEF1_Q2	0.000161598847204412	2.46708379829513e-14	HNRNPA2B1	0.200055728059847	0.272289538635147	0.707611371562812
LEF1	CTTTGA_LEF1_Q2	0.000161598847204412	2.46708379829513e-14	PBX3	-0.269562199047928	0.135703949769889	0.566288749395849
LEF1	CTTTGA_LEF1_Q2	0.000161598847204412	2.46708379829513e-14	PBX2	-0.0564062634551416	0.7591240782752	0.936437523337665
LEF1	CTTTGA_LEF1_Q2	0.000161598847204412	2.46708379829513e-14	TOB1	-0.28744665267543	0.116889198822372	0.552024537583479
LEF1	CTTTGA_LEF1_Q2	0.000161598847204412	2.46708379829513e-14	FGF19	0.24152749339117	0.405477290505319	0.789290608116811
LEF1	CTTTGA_LEF1_Q2	0.000161598847204412	2.46708379829513e-14	FGF17	0.0775215756969142	0.801255867458832	0.941099318557031
LEF1	CTTTGA_LEF1_Q2	0.000161598847204412	2.46708379829513e-14	NCAN	-0.174807962772328	0.65282833525551	0.890133774120948
LEF1	CTTTGA_LEF1_Q2	0.000161598847204412	2.46708379829513e-14	PCNX2	-0.511935549994532	0.0176722108665405	0.298984955272696
LEF1	CTTTGA_LEF1_Q2	0.000161598847204412	2.46708379829513e-14	HOXC6	0.760548120927152	0.0284547911130996	0.34707439536239
LEF1	CTTTGA_LEF1_Q2	0.000161598847204412	2.46708379829513e-14	KLHL7	-0.297078683643361	0.0987002238444265	0.548886008739932
LEF1	CTTTGA_LEF1_Q2	0.000161598847204412	2.46708379829513e-14	KMT2E	0.238343166133236	0.18896187866029	0.653441630705296
LEF1	CTTTGA_LEF1_Q2	0.000161598847204412	2.46708379829513e-14	ACIN1	-0.0818460303110673	0.656089254377168	0.891636052260119
LEF1	CTTTGA_LEF1_Q2	0.000161598847204412	2.46708379829513e-14	SLC4A4	0.349310557127654	0.242052830707569	0.682094905067136
LEF1	CTTTGA_LEF1_Q2	0.000161598847204412	2.46708379829513e-14	SATB1	-0.257354100068228	0.162210570548678	0.622558161966917
LEF1	CTTTGA_LEF1_Q2	0.000161598847204412	2.46708379829513e-14	SCAMP3	0.0629088765204608	0.732315564745	0.93254931363073
LEF1	CTTTGA_LEF1_Q2	0.000161598847204412	2.46708379829513e-14	DARS1	0.0861087195734713	0.639358011388046	0.890133774120948
LEF1	CTTTGA_LEF1_Q2	0.000161598847204412	2.46708379829513e-14	SOCS2	-0.246362375016877	0.206309322614118	0.660349144583413
LEF1	CTTTGA_LEF1_Q2	0.000161598847204412	2.46708379829513e-14	SCUBE2	-0.416463878088923	0.304722669171391	0.740806723586753
LEF1	CTTTGA_LEF1_Q2	0.000161598847204412	2.46708379829513e-14	SCUBE1	0.157364162410343	0.644013304720228	0.890133774120948
LEF1	CTTTGA_LEF1_Q2	0.000161598847204412	2.46708379829513e-14	CLINT1	-0.308180268625961	0.086158377560418	0.531319255157401
LEF1	CTTTGA_LEF1_Q2	0.000161598847204412	2.46708379829513e-14	AURKA	0.0456119967832389	0.807503973167785	0.942144211483788
LEF1	CTTTGA_LEF1_Q2	0.000161598847204412	2.46708379829513e-14	MAP4K3	-0.250496107955634	0.181834924950342	0.653441630705296
LEF1	CTTTGA_LEF1_Q2	0.000161598847204412	2.46708379829513e-14	MAP4K4	0.438762702059385	0.0120009215289882	0.27635455409809
LEF1	CTTTGA_LEF1_Q2	0.000161598847204412	2.46708379829513e-14	TIAL1	0.111471918536042	0.543592105687474	0.855424604043626
LEF1	CTTTGA_LEF1_Q2	0.000161598847204412	2.46708379829513e-14	SHF	-0.084441667228446	0.645881125729863	0.890133774120948
LEF1	CTTTGA_LEF1_Q2	0.000161598847204412	2.46708379829513e-14	RNF24	0.00331876292127215	0.985617441649809	0.99039619288205
LEF1	CTTTGA_LEF1_Q2	0.000161598847204412	2.46708379829513e-14	SLC38A5	-0.331056815455949	0.293201079349406	0.731495320500012
LEF1	CTTTGA_LEF1_Q2	0.000161598847204412	2.46708379829513e-14	TMEM256	-0.0331489596540528	0.857068181510366	0.952425633340607
LEF1	CTTTGA_LEF1_Q2	0.000161598847204412	2.46708379829513e-14	RPRD1B	0.42462832377254	0.0193420744772684	0.310003599738394
LEF1	CTTTGA_LEF1_Q2	0.000161598847204412	2.46708379829513e-14	TFAP4	0.321469032653776	0.155317697910101	0.607350809280536
LEF1	CTTTGA_LEF1_Q2	0.000161598847204412	2.46708379829513e-14	MYL3	0.764705229729562	0.0452298454448177	0.411755533334945
LEF1	CTTTGA_LEF1_Q2	0.000161598847204412	2.46708379829513e-14	SLC38A6	-0.178370268890242	0.383315168388598	0.789290608116811
LEF1	CTTTGA_LEF1_Q2	0.000161598847204412	2.46708379829513e-14	SOX5	0.248803419119745	0.193090792069481	0.653441630705296
LEF1	CTTTGA_LEF1_Q2	0.000161598847204412	2.46708379829513e-14	SOX6	0.0456609827619824	0.807301090856912	0.942144211483788
LEF1	CTTTGA_LEF1_Q2	0.000161598847204412	2.46708379829513e-14	NMRK1	0.218676828721181	0.354309684531292	0.785237672937503
LEF1	CTTTGA_LEF1_Q2	0.000161598847204412	2.46708379829513e-14	PSMB5	-0.287000402175248	0.111241338023893	0.548886008739932
LEF1	CTTTGA_LEF1_Q2	0.000161598847204412	2.46708379829513e-14	RASAL2	-0.15811726302079	0.387414501814113	0.789290608116811
LEF1	CTTTGA_LEF1_Q2	0.000161598847204412	2.46708379829513e-14	CEPT1	0.166466529459393	0.426443206515423	0.789290608116811
LEF1	CTTTGA_LEF1_Q2	0.000161598847204412	2.46708379829513e-14	CHMP4B	-0.00619697310367985	0.973147543433739	0.985029686821208
LEF1	CTTTGA_LEF1_Q2	0.000161598847204412	2.46708379829513e-14	ENTPD7	0.225055426181599	0.505831401816524	0.841953638264943
LEF1	CTTTGA_LEF1_Q2	0.000161598847204412	2.46708379829513e-14	RNF11	-0.0863825727394612	0.638288943991044	0.890133774120948
LEF1	CTTTGA_LEF1_Q2	0.000161598847204412	2.46708379829513e-14	SESTD1	0.409780148764683	0.0198497078685591	0.310003599738394
LEF1	CTTTGA_LEF1_Q2	0.000161598847204412	2.46708379829513e-14	WDR5	-0.0949576504061746	0.624148887155544	0.885992170294427
LEF1	CTTTGA_LEF1_Q2	0.000161598847204412	2.46708379829513e-14	CKAP4	0.151641316055092	0.407392519404047	0.789290608116811
LEF1	CTTTGA_LEF1_Q2	0.000161598847204412	2.46708379829513e-14	CPS1	0.0627705044876041	0.882614094075315	0.958312558328936
LEF1	CTTTGA_LEF1_Q2	0.000161598847204412	2.46708379829513e-14	UBR3	0.172604594153207	0.361718735182016	0.785237672937503
LEF1	CTTTGA_LEF1_Q2	0.000161598847204412	2.46708379829513e-14	HOXB3	0.417821702440158	0.20099833031345	0.653441630705296
LEF1	CTTTGA_LEF1_Q2	0.000161598847204412	2.46708379829513e-14	HOXB4	0.203753665004974	0.547890508036457	0.855424604043626
LEF1	CTTTGA_LEF1_Q2	0.000161598847204412	2.46708379829513e-14	HOXB2	0.170490211673428	0.425742818119438	0.789290608116811
LEF1	CTTTGA_LEF1_Q2	0.000161598847204412	2.46708379829513e-14	UCP2	-0.145013753832825	0.428428559834177	0.789290608116811
LEF1	CTTTGA_LEF1_Q2	0.000161598847204412	2.46708379829513e-14	NCKAP5	0.341330443772705	0.140793124171042	0.569353658233141
LEF1	CTTTGA_LEF1_Q2	0.000161598847204412	2.46708379829513e-14	HOXB6	0.264464532955017	0.406167759836782	0.789290608116811
LEF1	CTTTGA_LEF1_Q2	0.000161598847204412	2.46708379829513e-14	CPNE1	-0.121084019291865	0.509164841993863	0.842510287450922
LEF1	CTTTGA_LEF1_Q2	0.000161598847204412	2.46708379829513e-14	AHCYL1	0.214402232668624	0.238656172578799	0.681680847739637
LEF1	CTTTGA_LEF1_Q2	0.000161598847204412	2.46708379829513e-14	KCTD15	0.260708429800167	0.198317234944995	0.653441630705296
LEF1	CTTTGA_LEF1_Q2	0.000161598847204412	2.46708379829513e-14	WDR1	0.0983404760925277	0.592327819238932	0.880912022423131
LEF1	CTTTGA_LEF1_Q2	0.000161598847204412	2.46708379829513e-14	CSTF1	-0.155189054710384	0.421486371812362	0.789290608116811
LEF1	CTTTGA_LEF1_Q2	0.000161598847204412	2.46708379829513e-14	BMI1	0.461397476171847	0.0232392194480702	0.332160567628451
LEF1	CTTTGA_LEF1_Q2	0.000161598847204412	2.46708379829513e-14	SMC2	0.130349535793012	0.47703829185661	0.823884883227354
LEF1	CTTTGA_LEF1_Q2	0.000161598847204412	2.46708379829513e-14	SOX21	-0.0454021734128957	0.900887220924868	0.967403505371393
LEF1	CTTTGA_LEF1_Q2	0.000161598847204412	2.46708379829513e-14	TSHZ2	-0.224474079170637	0.270266590553825	0.707611371562812
LEF1	CTTTGA_LEF1_Q2	0.000161598847204412	2.46708379829513e-14	KDM6A	-0.238624849239421	0.230656123567077	0.668794234323607
LEF1	CTTTGA_LEF1_Q2	0.000161598847204412	2.46708379829513e-14	KIZ	-0.434349315467526	0.0146244848667917	0.288659475108818
LEF1	CTTTGA_LEF1_Q2	0.000161598847204412	2.46708379829513e-14	PRRX1	0.180031759826916	0.520841131996098	0.851617509686803
LEF1	CTTTGA_LEF1_Q2	0.000161598847204412	2.46708379829513e-14	GSS	-0.165023454127498	0.366747221264545	0.785237672937503
LEF1	CTTTGA_LEF1_Q2	0.000161598847204412	2.46708379829513e-14	ACVR1B	-0.174390207934299	0.426129382581141	0.789290608116811
LEF1	CTTTGA_LEF1_Q2	0.000161598847204412	2.46708379829513e-14	JADE1	-0.0600094505600348	0.744232948059413	0.936437523337665
LEF1	CTTTGA_LEF1_Q2	0.000161598847204412	2.46708379829513e-14	SLN	0.182087355013673	0.614629752333925	0.880912022423131
LEF1	CTTTGA_LEF1_Q2	0.000161598847204412	2.46708379829513e-14	POU5F1	-0.273708185864609	0.129559526586975	0.565222084230264
LEF1	CTTTGA_LEF1_Q2	0.000161598847204412	2.46708379829513e-14	PAK4	0.0707196394791766	0.710373926943145	0.923868994789597
LEF1	CTTTGA_LEF1_Q2	0.000161598847204412	2.46708379829513e-14	ISOC1	0.383775996527066	0.036292224529065	0.38639540146734
LEF1	CTTTGA_LEF1_Q2	0.000161598847204412	2.46708379829513e-14	SV2A	0.096931096614826	0.597669416245379	0.880912022423131
LEF1	CTTTGA_LEF1_Q2	0.000161598847204412	2.46708379829513e-14	RABL6	0.430422569558617	0.0139308247812581	0.288373887455304
LEF1	CTTTGA_LEF1_Q2	0.000161598847204412	2.46708379829513e-14	ZC3H6	-0.0511913275282607	0.784478306585411	0.936437523337665
LEF1	CTTTGA_LEF1_Q2	0.000161598847204412	2.46708379829513e-14	KHDRBS2	0.124765728539957	0.731283919459101	0.93254931363073
LEF1	CTTTGA_LEF1_Q2	0.000161598847204412	2.46708379829513e-14	GALNT17	-0.922744059178584	0.00108699077446122	0.127502393750494
LEF1	CTTTGA_LEF1_Q2	0.000161598847204412	2.46708379829513e-14	MPP2	-0.511711559274736	0.025119487496668	0.347067585578963
LEF1	CTTTGA_LEF1_Q2	0.000161598847204412	2.46708379829513e-14	TMEM38B	-0.0395502667734323	0.832700181151853	0.948645885035776
LEF1	CTTTGA_LEF1_Q2	0.000161598847204412	2.46708379829513e-14	NDUFC2	-0.270086297630925	0.134915653097259	0.566288749395849
LEF1	CTTTGA_LEF1_Q2	0.000161598847204412	2.46708379829513e-14	TMEM8B	0.334856130125504	0.10179856340639	0.548886008739932
LEF1	CTTTGA_LEF1_Q2	0.000161598847204412	2.46708379829513e-14	NRXN1	-0.223854727297973	0.356901975650063	0.785237672937503
LEF1	CTTTGA_LEF1_Q2	0.000161598847204412	2.46708379829513e-14	CAB39	-0.280724059155363	0.126085343789071	0.564976366180864
LEF1	CTTTGA_LEF1_Q2	0.000161598847204412	2.46708379829513e-14	SACM1L	-0.0507620831789637	0.786243713745752	0.936437523337665
LEF1	CTTTGA_LEF1_Q2	0.000161598847204412	2.46708379829513e-14	EIF4G1	-0.25958057333184	0.151368202610021	0.597895324389191
LEF1	CTTTGA_LEF1_Q2	0.000161598847204412	2.46708379829513e-14	SMO	-0.0815495539476289	0.662751426960932	0.897746622468321
LEF1	CTTTGA_LEF1_Q2	0.000161598847204412	2.46708379829513e-14	EIF4G2	0.117012546569686	0.523613964515081	0.851617509686803
LEF1	CTTTGA_LEF1_Q2	0.000161598847204412	2.46708379829513e-14	NRK	-0.982811259586659	0.118206456387314	0.553633629068266
LEF1	CTTTGA_LEF1_Q2	0.000161598847204412	2.46708379829513e-14	CTSC	-0.126318750559528	0.490883384959572	0.832192895974408
LEF1	CTTTGA_LEF1_Q2	0.000161598847204412	2.46708379829513e-14	TMEM182	0.487829427446836	0.220075114653042	0.662608809992862
LEF1	CTTTGA_LEF1_Q2	0.000161598847204412	2.46708379829513e-14	SPOCK2	0.0938699374469464	0.73932119868806	0.936437523337665
LEF1	CTTTGA_LEF1_Q2	0.000161598847204412	2.46708379829513e-14	PSMF1	-0.0753264304773659	0.681996365294008	0.910426709869134
LEF1	CTTTGA_LEF1_Q2	0.000161598847204412	2.46708379829513e-14	SYNPR	0.808751580172329	0.191248419827671	0.653441630705296
LEF1	CTTTGA_LEF1_Q2	0.000161598847204412	2.46708379829513e-14	CDYL	-0.0899274486658008	0.630448329086028	0.890133774120948
LEF1	CTTTGA_LEF1_Q2	0.000161598847204412	2.46708379829513e-14	RGS12	0.230551097178946	0.21210587824723	0.662608809992862
LEF1	CTTTGA_LEF1_Q2	0.000161598847204412	2.46708379829513e-14	PDZD11	-0.0512433435130597	0.780608553986236	0.936437523337665
LEF1	CTTTGA_LEF1_Q2	0.000161598847204412	2.46708379829513e-14	POU3F4	-0.150995706569786	0.69817870906786	0.918082719744082
LEF1	CTTTGA_LEF1_Q2	0.000161598847204412	2.46708379829513e-14	TNFRSF19	0.214969792713551	0.281564259001962	0.722494362936471
LEF1	CTTTGA_LEF1_Q2	0.000161598847204412	2.46708379829513e-14	MSI2	0.271171915407423	0.133293465590802	0.566288749395849
LEF1	CTTTGA_LEF1_Q2	0.000161598847204412	2.46708379829513e-14	PRRT3	-0.0373681878334325	0.872241183794104	0.958312558328936
LEF1	CTTTGA_LEF1_Q2	0.000161598847204412	2.46708379829513e-14	AIF1L	-0.0665001093490342	0.731793080813892	0.93254931363073
LEF1	CTTTGA_LEF1_Q2	0.000161598847204412	2.46708379829513e-14	ICA1	0.403477580519288	0.108271157355458	0.548886008739932
LEF1	CTTTGA_LEF1_Q2	0.000161598847204412	2.46708379829513e-14	HSD17B14	-0.362145516372253	0.0535406649012202	0.432916332064722
LEF1	CTTTGA_LEF1_Q2	0.000161598847204412	2.46708379829513e-14	RTF2	0.0190905183218837	0.917403479984096	0.976351967781742
LEF1	CTTTGA_LEF1_Q2	0.000161598847204412	2.46708379829513e-14	SLC6A9	0.639330158324532	0.122098971847031	0.564976366180864
LEF1	CTTTGA_LEF1_Q2	0.000161598847204412	2.46708379829513e-14	SLC17A6	-0.666297098428632	0.102199449008638	0.548886008739932
LEF1	CTTTGA_LEF1_Q2	0.000161598847204412	2.46708379829513e-14	RTL10	0.139828931074084	0.469406375014076	0.817516564887961
LEF1	CTTTGA_LEF1_Q2	0.000161598847204412	2.46708379829513e-14	YPEL5	0.240183740908308	0.185467196532706	0.653441630705296
LEF1	CTTTGA_LEF1_Q2	0.000161598847204412	2.46708379829513e-14	SP8	0.136113766497367	0.545853267030556	0.855424604043626
LEF1	CTTTGA_LEF1_Q2	0.000161598847204412	2.46708379829513e-14	SPTAN1	0.145228717757428	0.42773699679284	0.789290608116811
LEF1	CTTTGA_LEF1_Q2	0.000161598847204412	2.46708379829513e-14	AGO1	-0.292050916387381	0.104815427289631	0.548886008739932
LEF1	CTTTGA_LEF1_Q2	0.000161598847204412	2.46708379829513e-14	EFNA1	0.0773554580120923	0.784072945415463	0.936437523337665
LEF1	CTTTGA_LEF1_Q2	0.000161598847204412	2.46708379829513e-14	SYNCRIP	0.0934576303913601	0.610921726007265	0.880912022423131
LEF1	CTTTGA_LEF1_Q2	0.000161598847204412	2.46708379829513e-14	ASAP2	0.0984929820876793	0.604592663921701	0.880912022423131
LEF1	CTTTGA_LEF1_Q2	0.000161598847204412	2.46708379829513e-14	BCL7C	0.349377563142035	0.0499947075106299	0.432916332064722
LEF1	CTTTGA_LEF1_Q2	0.000161598847204412	2.46708379829513e-14	PTPRJ	0.0145241560486452	0.954386251281082	0.984764887966968
LEF1	CTTTGA_LEF1_Q2	0.000161598847204412	2.46708379829513e-14	RPP21	-0.0865157086231339	0.750038339166108	0.936437523337665
LEF1	CTTTGA_LEF1_Q2	0.000161598847204412	2.46708379829513e-14	KIF5A	-0.456897621622834	0.116511401075106	0.552024537583479
LEF1	CTTTGA_LEF1_Q2	0.000161598847204412	2.46708379829513e-14	PREX2	0.137735985576924	0.573905019210642	0.872967451239674
LEF1	CTTTGA_LEF1_Q2	0.000161598847204412	2.46708379829513e-14	UHRF1	-0.0876900851373662	0.644957070078874	0.890133774120948
LEF1	CTTTGA_LEF1_Q2	0.000161598847204412	2.46708379829513e-14	BAZ1A	0.147401427893628	0.420781861147821	0.789290608116811
LEF1	CTTTGA_LEF1_Q2	0.000161598847204412	2.46708379829513e-14	TGIF2	-0.179441213217201	0.334094174301145	0.777988962066431
LEF1	CTTTGA_LEF1_Q2	0.000161598847204412	2.46708379829513e-14	CDK5R1	0.131639565954935	0.653728229104799	0.890133774120948
LEF1	CTTTGA_LEF1_Q2	0.000161598847204412	2.46708379829513e-14	EPHB3	0.14605435041891	0.516622980390131	0.848474694678723
LEF1	CTTTGA_LEF1_Q2	0.000161598847204412	2.46708379829513e-14	ARIH1	-0.239727417327853	0.186329354108993	0.653441630705296
LEF1	CTTTGA_LEF1_Q2	0.000161598847204412	2.46708379829513e-14	LHX9	-0.0304393452067595	0.898629743149567	0.967124852956911
LEF1	CTTTGA_LEF1_Q2	0.000161598847204412	2.46708379829513e-14	DHX9	-0.00666007977417767	0.971141631355503	0.984764887966968
LEF1	CTTTGA_LEF1_Q2	0.000161598847204412	2.46708379829513e-14	CRIP2	0.0673023361468509	0.714374289542672	0.925337946923242
LEF1	CTTTGA_LEF1_Q2	0.000161598847204412	2.46708379829513e-14	OARD1	-0.0115038612570722	0.950173805816194	0.984764887966968
LEF1	CTTTGA_LEF1_Q2	0.000161598847204412	2.46708379829513e-14	PYM1	-0.187892969726335	0.303102229779575	0.739034554374317
LEF1	CTTTGA_LEF1_Q2	0.000161598847204412	2.46708379829513e-14	ZFAND5	0.268057498212295	0.137985919635659	0.566288749395849
LEF1	CTTTGA_LEF1_Q2	0.000161598847204412	2.46708379829513e-14	DHX40	0.287156985148083	0.111037783610341	0.548886008739932
LEF1	CTTTGA_LEF1_Q2	0.000161598847204412	2.46708379829513e-14	MARCKSL1	0.343176398387106	0.0544905031003493	0.432916332064722
LEF1	CTTTGA_LEF1_Q2	0.000161598847204412	2.46708379829513e-14	ZNF532	-0.254681833567948	0.159516665123416	0.617940726108932
LEF1	CTTTGA_LEF1_Q2	0.000161598847204412	2.46708379829513e-14	MYL6B	0.0727163024685765	0.692470918037434	0.912652450004821
LEF1	CTTTGA_LEF1_Q2	0.000161598847204412	2.46708379829513e-14	MCF2L	-0.0949111098637653	0.726609470651119	0.931003479396875
LEF1	CTTTGA_LEF1_Q2	0.000161598847204412	2.46708379829513e-14	NARF	0.116900492063612	0.524014433181316	0.851617509686803
LEF1	CTTTGA_LEF1_Q2	0.000161598847204412	2.46708379829513e-14	SERTAD4	-0.286735601490287	0.281605501767878	0.722494362936471
LEF1	CTTTGA_LEF1_Q2	0.000161598847204412	2.46708379829513e-14	TLNRD1	0.420627159070253	0.0184629137130608	0.306115109362548
LEF1	CTTTGA_LEF1_Q2	0.000161598847204412	2.46708379829513e-14	ARRDC3	0.444505679476815	0.0108070328692535	0.27148576510943
LEF1	CTTTGA_LEF1_Q2	0.000161598847204412	2.46708379829513e-14	SEMA4C	0.284051959878659	0.121468486715939	0.564976366180864
LEF1	CTTTGA_LEF1_Q2	0.000161598847204412	2.46708379829513e-14	ADAM19	0.212086246004655	0.398177197484367	0.789290608116811
LEF1	CTTTGA_LEF1_Q2	0.000161598847204412	2.46708379829513e-14	MAP3K11	0.409520984805694	0.0221496912743332	0.322142001165302
LEF1	CTTTGA_LEF1_Q2	0.000161598847204412	2.46708379829513e-14	CA14	0.0403749067711999	0.829262312702755	0.948645885035776
LEF1	CTTTGA_LEF1_Q2	0.000161598847204412	2.46708379829513e-14	FRMD6	0.344919182402999	0.125703111433569	0.564976366180864
LEF1	CTTTGA_LEF1_Q2	0.000161598847204412	2.46708379829513e-14	TMUB2	-0.166398856528072	0.37097044719175	0.786191068333319
LEF1	CTTTGA_LEF1_Q2	0.000161598847204412	2.46708379829513e-14	ETV6	-0.0613405936845809	0.770840874477764	0.936437523337665
LEF1	CTTTGA_LEF1_Q2	0.000161598847204412	2.46708379829513e-14	LRRN1	-0.0454802000782423	0.804779219507606	0.942144211483788
LEF1	CTTTGA_LEF1_Q2	0.000161598847204412	2.46708379829513e-14	TUBA1A	-0.0524894594849892	0.775407855871122	0.936437523337665
LEF1	CTTTGA_LEF1_Q2	0.000161598847204412	2.46708379829513e-14	KATNAL1	0.284563174019369	0.127484614632251	0.564976366180864
LEF1	CTTTGA_LEF1_Q2	0.000161598847204412	2.46708379829513e-14	VPS37A	-0.0392953230292404	0.830916517079994	0.948645885035776
LEF1	CTTTGA_LEF1_Q2	0.000161598847204412	2.46708379829513e-14	BCAR3	0.3987989927246	0.0535615796258038	0.432916332064722
LEF1	CTTTGA_LEF1_Q2	0.000161598847204412	2.46708379829513e-14	MPZL1	0.540463549720756	0.0014064591326806	0.127502393750494
LEF1	CTTTGA_LEF1_Q2	0.000161598847204412	2.46708379829513e-14	LMO3	0.242466018431895	0.213806508797194	0.662608809992862
LEF1	CTTTGA_LEF1_Q2	0.000161598847204412	2.46708379829513e-14	CNOT7	-0.274696957558803	0.128124917782874	0.564976366180864
LEF1	CTTTGA_LEF1_Q2	0.000161598847204412	2.46708379829513e-14	NRCAM	-0.279205219288663	0.313563677294628	0.751284070743488
LEF1	CTTTGA_LEF1_Q2	0.000161598847204412	2.46708379829513e-14	ZNF184	0.0561503596219483	0.836365942512258	0.948645885035776
LEF1	CTTTGA_LEF1_Q2	0.000161598847204412	2.46708379829513e-14	PACSIN3	-0.282590502128553	0.137458154107539	0.566288749395849
LEF1	CTTTGA_LEF1_Q2	0.000161598847204412	2.46708379829513e-14	IRS4	-0.306186817155372	0.389555553310272	0.789290608116811
LEF1	CTTTGA_LEF1_Q2	0.000161598847204412	2.46708379829513e-14	KCND2	-0.201857178141577	0.798142821858423	0.941099318557031
LEF1	CTTTGA_LEF1_Q2	0.000161598847204412	2.46708379829513e-14	PDE4D	0.321535205788895	0.224599608694806	0.662608809992862
LEF1	CTTTGA_LEF1_Q2	0.000161598847204412	2.46708379829513e-14	BASP1	0.149672810709805	0.413578718033622	0.789290608116811
LEF1	CTTTGA_LEF1_Q2	0.000161598847204412	2.46708379829513e-14	WEE1	-0.00225750482944935	0.990553707959193	0.991750028862525
LEF1	CTTTGA_LEF1_Q2	0.000161598847204412	2.46708379829513e-14	OAZ2	-0.557923862435628	0.000906963516014825	0.125312125796048
LEF1	CTTTGA_LEF1_Q2	0.000161598847204412	2.46708379829513e-14	JUND	0.125256381210506	0.494566246641133	0.832740420825814
LEF1	CTTTGA_LEF1_Q2	0.000161598847204412	2.46708379829513e-14	CLASP1	0.362421516649959	0.0451066161761541	0.411755533334945
LEF1	CTTTGA_LEF1_Q2	0.000161598847204412	2.46708379829513e-14	CACNA2D1	0.0153595725349289	0.943212124570861	0.984764887966968
LEF1	CTTTGA_LEF1_Q2	0.000161598847204412	2.46708379829513e-14	SYT11	0.0252814470450687	0.89838814366045	0.967124852956911
LEF1	CTTTGA_LEF1_Q2	0.000161598847204412	2.46708379829513e-14	REM2	0.10033298070343	0.797310239790735	0.941099318557031
LEF1	CTTTGA_LEF1_Q2	0.000161598847204412	2.46708379829513e-14	RBMX	0.16800741262769	0.358023404428555	0.785237672937503
LEF1	CTTTGA_LEF1_Q2	0.000161598847204412	2.46708379829513e-14	CCM2L	-0.465187521912202	0.429820356758883	0.789290608116811
LEF1	CTTTGA_LEF1_Q2	0.000161598847204412	2.46708379829513e-14	SARM1	-0.175481599640632	0.531603290782728	0.852416108431106
LEF1	CTTTGA_LEF1_Q2	0.000161598847204412	2.46708379829513e-14	SMARCC1	0.0594200228217586	0.746662874324093	0.936437523337665
LEF1	CTTTGA_LEF1_Q2	0.000161598847204412	2.46708379829513e-14	CERS1	-0.26615335891694	0.243546552352077	0.682094905067136
LEF1	CTTTGA_LEF1_Q2	0.000161598847204412	2.46708379829513e-14	HIVEP1	0.143180637352144	0.450362210649367	0.804634208250701
LEF1	CTTTGA_LEF1_Q2	0.000161598847204412	2.46708379829513e-14	FNBP1L	-0.213755491390862	0.240109538648943	0.681680847739637
LEF1	CTTTGA_LEF1_Q2	0.000161598847204412	2.46708379829513e-14	CDC14A	-0.209677809165566	0.374943906765081	0.788904819056478
LEF1	CTTTGA_LEF1_Q2	0.000161598847204412	2.46708379829513e-14	CLDN4	0.179696103687374	0.556911160352846	0.858264227153762
LEF1	CTTTGA_LEF1_Q2	0.000161598847204412	2.46708379829513e-14	NR6A1	-0.0144701567472605	0.937348532324246	0.982379182423262
LEF1	CTTTGA_LEF1_Q2	0.000161598847204412	2.46708379829513e-14	HMGN5	-0.0425489851579723	0.817142547965773	0.947428212956121
LEF1	CTTTGA_LEF1_Q2	0.000161598847204412	2.46708379829513e-14	PCBP1	-0.147056941859813	0.421880383878482	0.789290608116811
LEF1	CTTTGA_LEF1_Q2	0.000161598847204412	2.46708379829513e-14	DCLK2	0.256721820570585	0.420549852892768	0.789290608116811
LEF1	CTTTGA_LEF1_Q2	0.000161598847204412	2.46708379829513e-14	PAK1	-0.337041631880856	0.0592471901409488	0.438598123289925
LEF1	CTTTGA_LEF1_Q2	0.000161598847204412	2.46708379829513e-14	SLCO5A1	0.232374427385814	0.579728523677835	0.877181689009091
LEF1	CTTTGA_LEF1_Q2	0.000161598847204412	2.46708379829513e-14	SHC3	0.152625035482292	0.71824113748479	0.926006069945397
LEF1	CTTTGA_LEF1_Q2	0.000161598847204412	2.46708379829513e-14	KHDRBS1	0.386340228955114	0.0289536564218145	0.34707439536239
LEF1	CTTTGA_LEF1_Q2	0.000161598847204412	2.46708379829513e-14	SOX11	0.0178771543598618	0.922637012749512	0.97934197640121
LEF1	CTTTGA_LEF1_Q2	0.000161598847204412	2.46708379829513e-14	PARP8	-0.0182167137583747	0.928140187925745	0.981474482929597
LEF1	CTTTGA_LEF1_Q2	0.000161598847204412	2.46708379829513e-14	CDK6	-0.0513348858127489	0.78022617962057	0.936437523337665
LEF1	CTTTGA_LEF1_Q2	0.000161598847204412	2.46708379829513e-14	CCNL2	0.266562805718845	0.140280369341735	0.569353658233141
LEF1	CTTTGA_LEF1_Q2	0.000161598847204412	2.46708379829513e-14	SDC1	0.261443872988554	0.197008585626819	0.653441630705296
LEF1	CTTTGA_LEF1_Q2	0.000161598847204412	2.46708379829513e-14	PANK3	0.146219768653397	0.424556664064822	0.789290608116811
LEF1	CTTTGA_LEF1_Q2	0.000161598847204412	2.46708379829513e-14	GAP43	-0.519208846625604	0.00232639617977534	0.130688052965197
LEF1	CTTTGA_LEF1_Q2	0.000161598847204412	2.46708379829513e-14	NFYA	0.374685145193915	0.0712385737404887	0.469526279957228
LEF1	CTTTGA_LEF1_Q2	0.000161598847204412	2.46708379829513e-14	IVNS1ABP	0.346079680849753	0.0523473956698519	0.432916332064722
LEF1	CTTTGA_LEF1_Q2	0.000161598847204412	2.46708379829513e-14	HS6ST1	-0.0108884077330301	0.955295474510679	0.984764887966968
LEF1	CTTTGA_LEF1_Q2	0.000161598847204412	2.46708379829513e-14	INSM1	-0.565398382396949	0.0440369580969888	0.410186946768581
LEF1	CTTTGA_LEF1_Q2	0.000161598847204412	2.46708379829513e-14	WBP1L	-0.320860045980312	0.109999701158541	0.548886008739932
LEF1	CTTTGA_LEF1_Q2	0.000161598847204412	2.46708379829513e-14	DPYSL4	0.0935587176628162	0.610534306331918	0.880912022423131
LEF1	CTTTGA_LEF1_Q2	0.000161598847204412	2.46708379829513e-14	GCA	-0.292576875058289	0.104162664142576	0.548886008739932
LEF1	CTTTGA_LEF1_Q2	0.000161598847204412	2.46708379829513e-14	DPYSL3	-0.219798180142887	0.226759936219885	0.666609883426543
LEF1	CTTTGA_LEF1_Q2	0.000161598847204412	2.46708379829513e-14	ZNF775	-0.156232100159718	0.401307295145922	0.789290608116811
LEF1	CTTTGA_LEF1_Q2	0.000161598847204412	2.46708379829513e-14	SH3BP5	-0.0922029044628247	0.615739076215025	0.880912022423131
LEF1	CTTTGA_LEF1_Q2	0.000161598847204412	2.46708379829513e-14	RNF44	-0.12268296488947	0.510865665888837	0.843640711198897
LEF1	CTTTGA_LEF1_Q2	0.000161598847204412	2.46708379829513e-14	MEX3B	0.515392251051157	0.00995076524802145	0.27148576510943
LEF1	CTTTGA_LEF1_Q2	0.000161598847204412	2.46708379829513e-14	NAV1	0.134609333807669	0.46263015996192	0.814510482667884
LEF1	CTTTGA_LEF1_Q2	0.000161598847204412	2.46708379829513e-14	CACNB2	0.268022186311002	0.607593526995783	0.880912022423131
LEF1	CTTTGA_LEF1_Q2	0.000161598847204412	2.46708379829513e-14	PHF21A	0.170984548096288	0.357741176015959	0.785237672937503
LEF1	CTTTGA_LEF1_Q2	0.000161598847204412	2.46708379829513e-14	CAP1	-0.472927560666165	0.00626618746556628	0.236121336770657
LEF1	CTTTGA_LEF1_Q2	0.000161598847204412	2.46708379829513e-14	TMEM9	-0.0270483238681889	0.883173455444279	0.958312558328936
LEF1	CTTTGA_LEF1_Q2	0.000161598847204412	2.46708379829513e-14	SYT13	0.46995161315763	0.23998338543798	0.681680847739637
LEF1	CTTTGA_LEF1_Q2	0.000161598847204412	2.46708379829513e-14	AAMDC	0.25908508818932	0.15217842393983	0.597895324389191
LEF1	CTTTGA_LEF1_Q2	0.000161598847204412	2.46708379829513e-14	DGAT2	0.422222621448607	0.257608659510782	0.701007669690198
LEF1	CTTTGA_LEF1_Q2	0.000161598847204412	2.46708379829513e-14	LCOR	0.421520251161197	0.0162709535406377	0.291297863752476
LEF1	CTTTGA_LEF1_Q2	0.000161598847204412	2.46708379829513e-14	RSF1	0.0599114667496978	0.744636721330092	0.936437523337665
USP7	WGGAATGY_TEF1_Q6	0.00042928399026271	2.46708379829513e-14	AJUBA	0.109099954240108	0.566041486818344	0.870477252391804
USP7	WGGAATGY_TEF1_Q6	0.00042928399026271	2.46708379829513e-14	PGF	0.198222130531424	0.353145429668129	0.725329348662401
USP7	WGGAATGY_TEF1_Q6	0.00042928399026271	2.46708379829513e-14	CCSER2	0.0164565959255796	0.924107357828193	0.98860135339556
USP7	WGGAATGY_TEF1_Q6	0.00042928399026271	2.46708379829513e-14	PGAM2	-0.128107319475579	0.676618205520501	0.911880768962286
USP7	WGGAATGY_TEF1_Q6	0.00042928399026271	2.46708379829513e-14	FSTL1	0.0548282087138062	0.750789622868825	0.928490215105917
USP7	WGGAATGY_TEF1_Q6	0.00042928399026271	2.46708379829513e-14	REST	0.403681437934237	0.0146255506827927	0.127677104609245
USP7	WGGAATGY_TEF1_Q6	0.00042928399026271	2.46708379829513e-14	CCN2	-0.214232755309476	0.216533783398034	0.618941699447477
USP7	WGGAATGY_TEF1_Q6	0.00042928399026271	2.46708379829513e-14	PIK3C3	-0.318382443521951	0.0623208590192162	0.37277106413346
USP7	WGGAATGY_TEF1_Q6	0.00042928399026271	2.46708379829513e-14	FAT1	-0.12838587677736	0.455530942583648	0.784906315135725
USP7	WGGAATGY_TEF1_Q6	0.00042928399026271	2.46708379829513e-14	PTPRJ	0.138074247187349	0.584809794950531	0.870477252391804
USP7	WGGAATGY_TEF1_Q6	0.00042928399026271	2.46708379829513e-14	ROCK2	-0.196979100827198	0.249531017599734	0.63743418675469
USP7	WGGAATGY_TEF1_Q6	0.00042928399026271	2.46708379829513e-14	CRYAB	-0.0858225432364449	0.71146471070863	0.915550205413895
USP7	WGGAATGY_TEF1_Q6	0.00042928399026271	2.46708379829513e-14	KDM5A	-0.305496227999575	0.0700047163119641	0.40377720301365
USP7	WGGAATGY_TEF1_Q6	0.00042928399026271	2.46708379829513e-14	LRRC1	-0.260513116179385	0.267289588141059	0.641694445707138
USP7	WGGAATGY_TEF1_Q6	0.00042928399026271	2.46708379829513e-14	LIFR	0.0341279969765436	0.877145154894236	0.98860135339556
USP7	WGGAATGY_TEF1_Q6	0.00042928399026271	2.46708379829513e-14	SLF2	-0.233258141945034	0.191414323544769	0.588826919094862
USP7	WGGAATGY_TEF1_Q6	0.00042928399026271	2.46708379829513e-14	UNC13D	0.871676980308508	0.0105605729587803	0.110034356957614
USP7	WGGAATGY_TEF1_Q6	0.00042928399026271	2.46708379829513e-14	CAVIN1	-0.0163187415764557	0.945559029690562	0.989651396917934
USP7	WGGAATGY_TEF1_Q6	0.00042928399026271	2.46708379829513e-14	CCDC148	0.249550171665235	0.459279546627406	0.784906315135725
USP7	WGGAATGY_TEF1_Q6	0.00042928399026271	2.46708379829513e-14	TGIF2	0.716128951641648	1.31782668685133e-06	0.000336949087110237
USP7	WGGAATGY_TEF1_Q6	0.00042928399026271	2.46708379829513e-14	COA3	0.10606531362707	0.538110263101267	0.870477252391804
USP7	WGGAATGY_TEF1_Q6	0.00042928399026271	2.46708379829513e-14	ERBB2	-0.00434814469055657	0.980222609421584	0.989651396917934
USP7	WGGAATGY_TEF1_Q6	0.00042928399026271	2.46708379829513e-14	SH3RF1	0.55544582532905	0.0608082804017747	0.37058631263723
USP7	WGGAATGY_TEF1_Q6	0.00042928399026271	2.46708379829513e-14	CDC42EP1	0.283887023567717	0.200418590491804	0.605001913353764
USP7	WGGAATGY_TEF1_Q6	0.00042928399026271	2.46708379829513e-14	TMEM86A	0.7054951614689	0.2945048385311	0.674062989610682
USP7	WGGAATGY_TEF1_Q6	0.00042928399026271	2.46708379829513e-14	DVL3	-0.0576701838543704	0.742106824725774	0.928490215105917
USP7	WGGAATGY_TEF1_Q6	0.00042928399026271	2.46708379829513e-14	NTF4	-0.142923230335091	0.571558633082732	0.870477252391804
USP7	WGGAATGY_TEF1_Q6	0.00042928399026271	2.46708379829513e-14	ASXL1	-0.273477539453263	0.106550856324923	0.521453433226517
USP7	WGGAATGY_TEF1_Q6	0.00042928399026271	2.46708379829513e-14	PPFIBP1	-0.0240197840777351	0.891061033448119	0.98860135339556
USP7	WGGAATGY_TEF1_Q6	0.00042928399026271	2.46708379829513e-14	WIPI1	-0.0709307452577763	0.704558141547513	0.915550205413895
USP7	WGGAATGY_TEF1_Q6	0.00042928399026271	2.46708379829513e-14	RGS3	-0.408651497264119	0.0164165823514252	0.139439929173959
USP7	WGGAATGY_TEF1_Q6	0.00042928399026271	2.46708379829513e-14	RNF207	0.0722994349270479	0.927700565072952	0.98860135339556
USP7	WGGAATGY_TEF1_Q6	0.00042928399026271	2.46708379829513e-14	PKP4	0.0739604290562451	0.67284686044635	0.911880768962286
USP7	WGGAATGY_TEF1_Q6	0.00042928399026271	2.46708379829513e-14	ELF3	0.263993731031375	0.323156652843515	0.706400120549525
USP7	WGGAATGY_TEF1_Q6	0.00042928399026271	2.46708379829513e-14	NKAPD1	-0.243588583067816	0.152252880387082	0.541043163758959
USP7	WGGAATGY_TEF1_Q6	0.00042928399026271	2.46708379829513e-14	SEPTIN4	-0.312581007736839	0.298424171870983	0.674062989610682
USP7	WGGAATGY_TEF1_Q6	0.00042928399026271	2.46708379829513e-14	MYADM	-0.165714084621708	0.334096899250957	0.713340957004294
USP7	WGGAATGY_TEF1_Q6	0.00042928399026271	2.46708379829513e-14	MAST2	0.255085447370011	0.240121373850912	0.63743418675469
USP7	WGGAATGY_TEF1_Q6	0.00042928399026271	2.46708379829513e-14	KCNH2	0.159969671006282	0.50050159155553	0.824806194247123
USP7	WGGAATGY_TEF1_Q6	0.00042928399026271	2.46708379829513e-14	RAPGEFL1	-0.173732728632721	0.709492997936843	0.915550205413895
USP7	WGGAATGY_TEF1_Q6	0.00042928399026271	2.46708379829513e-14	NSD1	0.416727285630932	0.0114611101309296	0.115685580384071
USP7	WGGAATGY_TEF1_Q6	0.00042928399026271	2.46708379829513e-14	C21orf62	0.322161878142112	0.363971258904156	0.736408993613432
USP7	WGGAATGY_TEF1_Q6	0.00042928399026271	2.46708379829513e-14	TSPAN33	0.635447382683043	0.0019647454050589	0.0352562647685569
USP7	WGGAATGY_TEF1_Q6	0.00042928399026271	2.46708379829513e-14	RAB11B	-0.226049654655523	0.184950066980642	0.575963708347232
USP7	WGGAATGY_TEF1_Q6	0.00042928399026271	2.46708379829513e-14	WDR13	-0.509973319977743	0.00148654973726293	0.0300097228209954
USP7	WGGAATGY_TEF1_Q6	0.00042928399026271	2.46708379829513e-14	CALCOCO1	-0.0552790731480954	0.759952303872725	0.928490215105917
USP7	WGGAATGY_TEF1_Q6	0.00042928399026271	2.46708379829513e-14	GALNT12	0.161563492585455	0.393691442745706	0.756479985920079
USP7	WGGAATGY_TEF1_Q6	0.00042928399026271	2.46708379829513e-14	ACSL3	0.020167517068628	0.907061064585132	0.98860135339556
USP7	WGGAATGY_TEF1_Q6	0.00042928399026271	2.46708379829513e-14	HAPLN1	0.128010602689075	0.580276192075869	0.870477252391804
USP7	WGGAATGY_TEF1_Q6	0.00042928399026271	2.46708379829513e-14	ATRN	0.32948945580485	0.0809116406743243	0.435574332296779
USP7	WGGAATGY_TEF1_Q6	0.00042928399026271	2.46708379829513e-14	PMEL	0.139949414888621	0.415599139814127	0.762764791129428
USP7	WGGAATGY_TEF1_Q6	0.00042928399026271	2.46708379829513e-14	LMNA	0.0947473100296977	0.582552508018663	0.870477252391804
USP7	WGGAATGY_TEF1_Q6	0.00042928399026271	2.46708379829513e-14	PHF12	0.109581153766032	0.54381365735151	0.870477252391804
USP7	WGGAATGY_TEF1_Q6	0.00042928399026271	2.46708379829513e-14	MTF2	0.198121352498818	0.246740825220747	0.63743418675469
USP7	WGGAATGY_TEF1_Q6	0.00042928399026271	2.46708379829513e-14	MID1	0.0975612036119278	0.571351764762048	0.870477252391804
USP7	WGGAATGY_TEF1_Q6	0.00042928399026271	2.46708379829513e-14	ARMC10	0.226520123307575	0.184012986909031	0.575963708347232
USP7	WGGAATGY_TEF1_Q6	0.00042928399026271	2.46708379829513e-14	RASSF2	-0.288690510807865	0.530068709347879	0.869097427001853
USP7	WGGAATGY_TEF1_Q6	0.00042928399026271	2.46708379829513e-14	ZNF462	-0.103460259546996	0.548193857028323	0.870477252391804
USP7	WGGAATGY_TEF1_Q6	0.00042928399026271	2.46708379829513e-14	DUSP7	-0.150232711574645	0.659282190104231	0.902322658490113
USP7	WGGAATGY_TEF1_Q6	0.00042928399026271	2.46708379829513e-14	MTSS1	0.189243251109185	0.307911952479181	0.690663615630386
USP7	WGGAATGY_TEF1_Q6	0.00042928399026271	2.46708379829513e-14	BCAM	0.0147223377354015	0.9351901366571	0.98860135339556
USP7	WGGAATGY_TEF1_Q6	0.00042928399026271	2.46708379829513e-14	IL17RE	0.547588029676903	0.160054150888777	0.54258215805772
USP7	WGGAATGY_TEF1_Q6	0.00042928399026271	2.46708379829513e-14	ZIC1	-0.369695989738176	0.0288289130735985	0.206927531617163
USP7	WGGAATGY_TEF1_Q6	0.00042928399026271	2.46708379829513e-14	VCL	0.272239570662408	0.113615832515954	0.539675204450783
USP7	WGGAATGY_TEF1_Q6	0.00042928399026271	2.46708379829513e-14	KALRN	-0.0941090812324264	0.64056811086455	0.894645978182955
USP7	WGGAATGY_TEF1_Q6	0.00042928399026271	2.46708379829513e-14	OLFML3	0.258585624022765	0.139769473247854	0.541043163758959
USP7	WGGAATGY_TEF1_Q6	0.00042928399026271	2.46708379829513e-14	CHIC2	0.090999774740317	0.60313962677897	0.877540988511745
USP7	WGGAATGY_TEF1_Q6	0.00042928399026271	2.46708379829513e-14	DDX23	-0.117808822319306	0.493788437015856	0.822293287724582
USP7	WGGAATGY_TEF1_Q6	0.00042928399026271	2.46708379829513e-14	RRAS	-0.269190473844678	0.123682059693491	0.541043163758959
USP7	WGGAATGY_TEF1_Q6	0.00042928399026271	2.46708379829513e-14	TSPAN17	0.255289375878772	0.145068964438881	0.541043163758959
USP7	WGGAATGY_TEF1_Q6	0.00042928399026271	2.46708379829513e-14	IRS4	0.374837213276591	0.285862685307138	0.663085232055995
USP7	WGGAATGY_TEF1_Q6	0.00042928399026271	2.46708379829513e-14	TMSB10	-0.242419914132605	0.154291028597966	0.541043163758959
USP7	WGGAATGY_TEF1_Q6	0.00042928399026271	2.46708379829513e-14	ARID1A	0.249619604898718	0.142045188569356	0.541043163758959
USP7	WGGAATGY_TEF1_Q6	0.00042928399026271	2.46708379829513e-14	SIX5	-0.151679040218023	0.399438862643112	0.756479985920079
USP7	WGGAATGY_TEF1_Q6	0.00042928399026271	2.46708379829513e-14	DDIT3	0.136454889908692	0.434434196262087	0.769660192029531
USP7	WGGAATGY_TEF1_Q6	0.00042928399026271	2.46708379829513e-14	ROGDI	-0.178214313839892	0.298385081493298	0.674062989610682
USP7	WGGAATGY_TEF1_Q6	0.00042928399026271	2.46708379829513e-14	SPDEF	-0.108497113501397	0.930792355612696	0.98860135339556
USP7	WGGAATGY_TEF1_Q6	0.00042928399026271	2.46708379829513e-14	SMARCA2	-0.146723947363005	0.493885132565229	0.822293287724582
USP7	WGGAATGY_TEF1_Q6	0.00042928399026271	2.46708379829513e-14	HMGB2	-0.14738359989794	0.391007623029682	0.756479985920079
USP7	WGGAATGY_TEF1_Q6	0.00042928399026271	2.46708379829513e-14	SIPA1	0.105888633436903	0.630615860231592	0.893372468661421
USP7	WGGAATGY_TEF1_Q6	0.00042928399026271	2.46708379829513e-14	BMPR2	-0.117026015625161	0.496683603768723	0.822711815473321
USP7	WGGAATGY_TEF1_Q6	0.00042928399026271	2.46708379829513e-14	MDK	-0.366710298729038	0.0278149589305758	0.204187084876727
USP7	WGGAATGY_TEF1_Q6	0.00042928399026271	2.46708379829513e-14	JUND	-0.226825457505719	0.183406621395305	0.575963708347232
USP7	WGGAATGY_TEF1_Q6	0.00042928399026271	2.46708379829513e-14	PPIL4	-0.18503943136585	0.279955947243266	0.655259209851992
USP7	WGGAATGY_TEF1_Q6	0.00042928399026271	2.46708379829513e-14	TFDP2	0.0540976529796441	0.754006968632184	0.928490215105917
USP7	WGGAATGY_TEF1_Q6	0.00042928399026271	2.46708379829513e-14	ADAM33	-0.533447090523246	0.354545144816285	0.725329348662401
USP7	WGGAATGY_TEF1_Q6	0.00042928399026271	2.46708379829513e-14	TRAF4	0.276634744224651	0.102409549629255	0.51149490539563
USP7	WGGAATGY_TEF1_Q6	0.00042928399026271	2.46708379829513e-14	AP2M1	0.197392476397074	0.248518839025041	0.63743418675469
USP7	WGGAATGY_TEF1_Q6	0.00042928399026271	2.46708379829513e-14	NR4A1	-0.247646696499511	0.254578978611006	0.63743418675469
USP7	WGGAATGY_TEF1_Q6	0.00042928399026271	2.46708379829513e-14	ATF4	0.0880552253237637	0.609575523695796	0.88292777647418
USP7	WGGAATGY_TEF1_Q6	0.00042928399026271	2.46708379829513e-14	MEA1	0.0133057200280213	0.938607533693221	0.98860135339556
USP7	WGGAATGY_TEF1_Q6	0.00042928399026271	2.46708379829513e-14	TMEM88	-0.659526608286958	1.63819868543949e-05	0.00130307773272364
USP7	WGGAATGY_TEF1_Q6	0.00042928399026271	2.46708379829513e-14	NID1	0.0397291742515968	0.864239023553042	0.98860135339556
USP7	WGGAATGY_TEF1_Q6	0.00042928399026271	2.46708379829513e-14	IER5	-0.0713308736993538	0.688507904075811	0.915177172907354
USP7	WGGAATGY_TEF1_Q6	0.00042928399026271	2.46708379829513e-14	NTN5	-0.0537243133573828	0.890816631570985	0.98860135339556
USP7	WGGAATGY_TEF1_Q6	0.00042928399026271	2.46708379829513e-14	NRG1	0.57855282755776	0.0188799413869848	0.148737099219417
USP7	WGGAATGY_TEF1_Q6	0.00042928399026271	2.46708379829513e-14	TRPM3	-0.204581647064394	0.261363155772935	0.641694445707138
USP7	WGGAATGY_TEF1_Q6	0.00042928399026271	2.46708379829513e-14	MAN1A2	-0.515686325445142	0.0012865025496359	0.0277026882354931
USP7	WGGAATGY_TEF1_Q6	0.00042928399026271	2.46708379829513e-14	OTX2	0.100419841569639	0.572024112072423	0.870477252391804
USP7	WGGAATGY_TEF1_Q6	0.00042928399026271	2.46708379829513e-14	MBNL2	0.0108506877626059	0.954618588493242	0.989651396917934
USP7	WGGAATGY_TEF1_Q6	0.00042928399026271	2.46708379829513e-14	CDK6	-0.0363897029363072	0.833119571415981	0.974991382490442
USP7	WGGAATGY_TEF1_Q6	0.00042928399026271	2.46708379829513e-14	SLC9A3R1	-0.203415915008931	0.234080910278301	0.63743418675469
USP7	WGGAATGY_TEF1_Q6	0.00042928399026271	2.46708379829513e-14	HMGA1	0.142308356538292	0.40770316628961	0.762559934514067
USP7	WGGAATGY_TEF1_Q6	0.00042928399026271	2.46708379829513e-14	CDK2	-0.375162811678718	0.0589555213807809	0.366204488576774
USP7	WGGAATGY_TEF1_Q6	0.00042928399026271	2.46708379829513e-14	JMJD1C	0.189931195274228	0.267211971648582	0.641694445707138
USP7	WGGAATGY_TEF1_Q6	0.00042928399026271	2.46708379829513e-14	PTMS	-0.530132866766382	0.000882525792521882	0.020361130784612
USP7	WGGAATGY_TEF1_Q6	0.00042928399026271	2.46708379829513e-14	MAPRE3	-0.16222057249299	0.40048940431063	0.756479985920079
USP7	WGGAATGY_TEF1_Q6	0.00042928399026271	2.46708379829513e-14	FHOD1	-0.0563194544898461	0.830006644967649	0.974880532089275
USP7	WGGAATGY_TEF1_Q6	0.00042928399026271	2.46708379829513e-14	CRLF1	0.801370177648986	0.00531743258776154	0.0780695784475899
USP7	WGGAATGY_TEF1_Q6	0.00042928399026271	2.46708379829513e-14	ATP5MC2	0.20471360901463	0.231046316876092	0.63743418675469
USP7	WGGAATGY_TEF1_Q6	0.00042928399026271	2.46708379829513e-14	CDH3	0.207219317299938	0.354805068385942	0.725329348662401
USP7	WGGAATGY_TEF1_Q6	0.00042928399026271	2.46708379829513e-14	MSX2	-0.240627530021443	0.157455286047499	0.541043163758959
USP7	WGGAATGY_TEF1_Q6	0.00042928399026271	2.46708379829513e-14	SMOC2	-0.257540304905863	0.675751333653023	0.911880768962286
USP7	WGGAATGY_TEF1_Q6	0.00042928399026271	2.46708379829513e-14	APPBP2	-0.0873211202919791	0.612571980198531	0.883306917875561
USP7	WGGAATGY_TEF1_Q6	0.00042928399026271	2.46708379829513e-14	EHD1	-0.139261287828957	0.439565928073458	0.769660192029531
USP7	WGGAATGY_TEF1_Q6	0.00042928399026271	2.46708379829513e-14	SCNN1A	0.851586652269673	0.00357524357278441	0.0577401837004681
USP7	WGGAATGY_TEF1_Q6	0.00042928399026271	2.46708379829513e-14	CHD4	0.00423144346882359	0.980459588277829	0.989651396917934
USP7	WGGAATGY_TEF1_Q6	0.00042928399026271	2.46708379829513e-14	DALRD3	0.225799540528765	0.185449615071555	0.575963708347232
USP7	WGGAATGY_TEF1_Q6	0.00042928399026271	2.46708379829513e-14	NES	0.056025680729791	0.745524955480686	0.928490215105917
USP7	WGGAATGY_TEF1_Q6	0.00042928399026271	2.46708379829513e-14	SLC12A5	-0.328412465614509	0.126022679132989	0.541043163758959
USP7	WGGAATGY_TEF1_Q6	0.00042928399026271	2.46708379829513e-14	C1orf21	-0.0266790244433026	0.877253220885937	0.98860135339556
USP7	WGGAATGY_TEF1_Q6	0.00042928399026271	2.46708379829513e-14	AVPI1	-0.739290168980825	0.0360902808848973	0.248024696294082
USP7	WGGAATGY_TEF1_Q6	0.00042928399026271	2.46708379829513e-14	COL4A6	-0.283191607214461	0.09420092096985	0.490756410859057
USP7	WGGAATGY_TEF1_Q6	0.00042928399026271	2.46708379829513e-14	COL4A5	-0.162130363878762	0.352102828892608	0.725329348662401
USP7	WGGAATGY_TEF1_Q6	0.00042928399026271	2.46708379829513e-14	ID2	-0.336827353778981	0.0445617565729264	0.290150699097064
USP7	WGGAATGY_TEF1_Q6	0.00042928399026271	2.46708379829513e-14	MMP23B	-0.0149997305599576	0.935060362012363	0.98860135339556
USP7	WGGAATGY_TEF1_Q6	0.00042928399026271	2.46708379829513e-14	SH3BGRL2	0.0537687703495424	0.812154063791053	0.957393294177044
USP7	WGGAATGY_TEF1_Q6	0.00042928399026271	2.46708379829513e-14	CTTNBP2NL	-0.142090155751723	0.408429933965739	0.762559934514067
USP7	WGGAATGY_TEF1_Q6	0.00042928399026271	2.46708379829513e-14	SH3BGRL3	-0.690671981380226	3.1295580846152e-06	0.000336949087110237
USP7	WGGAATGY_TEF1_Q6	0.00042928399026271	2.46708379829513e-14	TMEM125	0.485622815842467	0.22248439458939	0.626111271131407
USP7	WGGAATGY_TEF1_Q6	0.00042928399026271	2.46708379829513e-14	NOG	-0.267597228271426	0.195933867092279	0.597043764818926
USP7	WGGAATGY_TEF1_Q6	0.00042928399026271	2.46708379829513e-14	IL6ST	-0.231951753826688	0.173436629541704	0.57163297287725
USP7	WGGAATGY_TEF1_Q6	0.00042928399026271	2.46708379829513e-14	TSPAN9	0.206862338526019	0.381536044978796	0.756049954160435
USP7	WGGAATGY_TEF1_Q6	0.00042928399026271	2.46708379829513e-14	HOOK1	0.277181308493662	0.118366473568852	0.541043163758959
USP7	WGGAATGY_TEF1_Q6	0.00042928399026271	2.46708379829513e-14	APOE	0.244950111515095	0.149903153260138	0.541043163758959
USP7	WGGAATGY_TEF1_Q6	0.00042928399026271	2.46708379829513e-14	SOSTDC1	-0.017109042658307	0.970959037947636	0.989651396917934
USP7	WGGAATGY_TEF1_Q6	0.00042928399026271	2.46708379829513e-14	LIN28A	0.408007601305868	0.013503398598257	0.124617078492486
USP7	WGGAATGY_TEF1_Q6	0.00042928399026271	2.46708379829513e-14	CHRNA1	0.451389882970174	0.548610117029826	0.870477252391804
USP7	WGGAATGY_TEF1_Q6	0.00042928399026271	2.46708379829513e-14	PRMT3	0.190246757241908	0.313943244136302	0.695376262276952
USP7	WGGAATGY_TEF1_Q6	0.00042928399026271	2.46708379829513e-14	RARG	-0.0277479376383177	0.912969904611592	0.98860135339556
USP7	WGGAATGY_TEF1_Q6	0.00042928399026271	2.46708379829513e-14	EFNB3	-0.0140628030385891	0.93609486984748	0.98860135339556
USP7	WGGAATGY_TEF1_Q6	0.00042928399026271	2.46708379829513e-14	TGIF1	0.0979300938318573	0.57570487757702	0.870477252391804
USP7	WGGAATGY_TEF1_Q6	0.00042928399026271	2.46708379829513e-14	DENND1B	-0.00784700405968539	0.966582078593071	0.989651396917934
USP7	WGGAATGY_TEF1_Q6	0.00042928399026271	2.46708379829513e-14	CGN	0.422209078266353	0.116949605080521	0.541043163758959
USP7	WGGAATGY_TEF1_Q6	0.00042928399026271	2.46708379829513e-14	PIAS3	-0.385853679701585	0.0320438014975008	0.225003214862886
USP7	WGGAATGY_TEF1_Q6	0.00042928399026271	2.46708379829513e-14	MNT	0.0362973427498023	0.854507073229373	0.98860135339556
USP7	WGGAATGY_TEF1_Q6	0.00042928399026271	2.46708379829513e-14	PDGFRA	0.35188160190252	0.13956309556482	0.541043163758959
USP7	WGGAATGY_TEF1_Q6	0.00042928399026271	2.46708379829513e-14	LAMC2	0.238235582033845	0.761764417966155	0.928490215105917
USP7	WGGAATGY_TEF1_Q6	0.00042928399026271	2.46708379829513e-14	PRDM1	0.0296555890750485	0.939630388521476	0.98860135339556
USP7	WGGAATGY_TEF1_Q6	0.00042928399026271	2.46708379829513e-14	ZC3H10	0.77780433330227	0.000640328412879186	0.0172355064466648
USP7	WGGAATGY_TEF1_Q6	0.00042928399026271	2.46708379829513e-14	PTCH1	0.260978042292391	0.129956135270306	0.541043163758959
USP7	WGGAATGY_TEF1_Q6	0.00042928399026271	2.46708379829513e-14	LAMB2	-0.232720849026294	0.178511955951519	0.575963708347232
USP7	WGGAATGY_TEF1_Q6	0.00042928399026271	2.46708379829513e-14	PRUNE1	-0.216802765113893	0.287405363739441	0.663085232055995
USP7	WGGAATGY_TEF1_Q6	0.00042928399026271	2.46708379829513e-14	DMD	-0.0507024744888821	0.772388399635239	0.930900944336501
USP7	WGGAATGY_TEF1_Q6	0.00042928399026271	2.46708379829513e-14	SLC31A2	0.751454020640511	0.1430706103937	0.541043163758959
USP7	WGGAATGY_TEF1_Q6	0.00042928399026271	2.46708379829513e-14	BMP4	0.0500379504329415	0.785648175158857	0.937613012725141
USP7	WGGAATGY_TEF1_Q6	0.00042928399026271	2.46708379829513e-14	SMAD3	0.0171539679660496	0.925757817399558	0.98860135339556
USP7	WGGAATGY_TEF1_Q6	0.00042928399026271	2.46708379829513e-14	EPHA2	0.130500581150038	0.594374659151959	0.875241566750017
USP7	WGGAATGY_TEF1_Q6	0.00042928399026271	2.46708379829513e-14	PTPN11	0.55108662280758	0.000495432268628628	0.0160024622767047
USP7	WGGAATGY_TEF1_Q6	0.00042928399026271	2.46708379829513e-14	NOTCH2	0.00105431211899516	0.99520405571601	0.998294751541215
USP7	WGGAATGY_TEF1_Q6	0.00042928399026271	2.46708379829513e-14	TMOD3	0.139241430021007	0.417985659535321	0.762764791129428
USP7	WGGAATGY_TEF1_Q6	0.00042928399026271	2.46708379829513e-14	BMP5	0.0946392856051939	0.699952777116711	0.915550205413895
USP7	WGGAATGY_TEF1_Q6	0.00042928399026271	2.46708379829513e-14	DIS3L	0.202472686376047	0.331728880469678	0.713340957004294
USP7	WGGAATGY_TEF1_Q6	0.00042928399026271	2.46708379829513e-14	SPECC1	0.330546253607003	0.0524495850359845	0.332180705227902
USP7	WGGAATGY_TEF1_Q6	0.00042928399026271	2.46708379829513e-14	KCNJ13	-0.100554315583686	0.755848019486907	0.928490215105917
USP7	WGGAATGY_TEF1_Q6	0.00042928399026271	2.46708379829513e-14	PCNX4	-0.395917504216913	0.0168364001169796	0.139439929173959
USP7	WGGAATGY_TEF1_Q6	0.00042928399026271	2.46708379829513e-14	MYLK3	-0.747983216244795	0.252016783755205	0.63743418675469
USP7	WGGAATGY_TEF1_Q6	0.00042928399026271	2.46708379829513e-14	ANKRD11	-0.286977218682217	0.0896966929756212	0.474951341493863
USP7	WGGAATGY_TEF1_Q6	0.00042928399026271	2.46708379829513e-14	GOLGA1	0.130782590847366	0.551978606221762	0.870477252391804
USP7	WGGAATGY_TEF1_Q6	0.00042928399026271	2.46708379829513e-14	LMOD1	-0.416653932625445	0.156690988541037	0.541043163758959
USP7	WGGAATGY_TEF1_Q6	0.00042928399026271	2.46708379829513e-14	COL11A2	-0.109689319770974	0.890310680229026	0.98860135339556
USP7	WGGAATGY_TEF1_Q6	0.00042928399026271	2.46708379829513e-14	CCN1	0.0291835185892859	0.867828776305553	0.98860135339556
USP7	WGGAATGY_TEF1_Q6	0.00042928399026271	2.46708379829513e-14	POGZ	-0.247448728726621	0.145659946843596	0.541043163758959
USP7	WGGAATGY_TEF1_Q6	0.00042928399026271	2.46708379829513e-14	MBD6	-0.197663640485455	0.270187135034584	0.641694445707138
USP7	WGGAATGY_TEF1_Q6	0.00042928399026271	2.46708379829513e-14	RPH3AL	0.294798016698193	0.630161341259173	0.893372468661421
USP7	WGGAATGY_TEF1_Q6	0.00042928399026271	2.46708379829513e-14	MMP1	-0.299911960879346	0.700088039120654	0.915550205413895
USP7	WGGAATGY_TEF1_Q6	0.00042928399026271	2.46708379829513e-14	SLC26A6	-0.277699033650961	0.222918873622637	0.626111271131407
USP7	WGGAATGY_TEF1_Q6	0.00042928399026271	2.46708379829513e-14	DACT1	0.0948377221737139	0.708164912149961	0.915550205413895
USP7	WGGAATGY_TEF1_Q6	0.00042928399026271	2.46708379829513e-14	POGK	-0.247167615921906	0.14613290509839	0.541043163758959
USP7	WGGAATGY_TEF1_Q6	0.00042928399026271	2.46708379829513e-14	TENT5B	0.820417061132501	3.04413328404796e-05	0.00163875841791249
USP7	WGGAATGY_TEF1_Q6	0.00042928399026271	2.46708379829513e-14	CA14	0.0927546587522778	0.596139766826637	0.875241566750017
USP7	WGGAATGY_TEF1_Q6	0.00042928399026271	2.46708379829513e-14	PPFIA1	-0.0143563924626249	0.933770000721361	0.98860135339556
USP7	WGGAATGY_TEF1_Q6	0.00042928399026271	2.46708379829513e-14	ELOF1	-0.0523629339472502	0.761662887294634	0.928490215105917
USP7	WGGAATGY_TEF1_Q6	0.00042928399026271	2.46708379829513e-14	NDUFAF3	-0.336303830000278	0.0449149689004743	0.290150699097064
USP7	WGGAATGY_TEF1_Q6	0.00042928399026271	2.46708379829513e-14	GPM6A	-0.291289080423959	0.132603386595669	0.541043163758959
USP7	WGGAATGY_TEF1_Q6	0.00042928399026271	2.46708379829513e-14	PGAP2	0.0621240558096893	0.722944811909937	0.922969068169604
USP7	WGGAATGY_TEF1_Q6	0.00042928399026271	2.46708379829513e-14	BCL11A	-0.170087907508076	0.343982331651121	0.725329348662401
USP7	WGGAATGY_TEF1_Q6	0.00042928399026271	2.46708379829513e-14	POPDC2	-0.672315152883441	0.213759789611106	0.616467964682029
USP7	WGGAATGY_TEF1_Q6	0.00042928399026271	2.46708379829513e-14	RADIL	0.147686624563419	0.683890241064622	0.915177172907354
USP7	WGGAATGY_TEF1_Q6	0.00042928399026271	2.46708379829513e-14	MLLT3	-0.155372192814867	0.36554744984801	0.736408993613432
USP7	WGGAATGY_TEF1_Q6	0.00042928399026271	2.46708379829513e-14	GDI1	-0.200077553211619	0.242011041049568	0.63743418675469
USP7	WGGAATGY_TEF1_Q6	0.00042928399026271	2.46708379829513e-14	MAPK10	-0.132576451635133	0.440827044970474	0.769660192029531
USP7	WGGAATGY_TEF1_Q6	0.00042928399026271	2.46708379829513e-14	ITPR3	0.861324423280786	0.0127468450396383	0.121095027876564
USP7	WGGAATGY_TEF1_Q6	0.00042928399026271	2.46708379829513e-14	RAB30	-0.178059547971168	0.465811153069636	0.791878960218381
USP7	WGGAATGY_TEF1_Q6	0.00042928399026271	2.46708379829513e-14	PLPP5	-0.14593489081237	0.395732355615631	0.756479985920079
USP7	WGGAATGY_TEF1_Q6	0.00042928399026271	2.46708379829513e-14	SKIDA1	0.10918057090462	0.56575280959335	0.870477252391804
USP7	WGGAATGY_TEF1_Q6	0.00042928399026271	2.46708379829513e-14	PDGFA	0.63558812549384	0.00084500688489049	0.020361130784612
USP7	WGGAATGY_TEF1_Q6	0.00042928399026271	2.46708379829513e-14	FGF13	0.57734946897651	0.00251175405581831	0.0426998189489112
USP7	WGGAATGY_TEF1_Q6	0.00042928399026271	2.46708379829513e-14	DMPK	0.193145421888593	0.428215794453147	0.769660192029531
USP7	WGGAATGY_TEF1_Q6	0.00042928399026271	2.46708379829513e-14	STARD3	-0.432783638147121	0.00941196634259187	0.109002702103785
USP7	WGGAATGY_TEF1_Q6	0.00042928399026271	2.46708379829513e-14	KMT2E	-0.189516465597425	0.268277388095997	0.641694445707138
USP7	WGGAATGY_TEF1_Q6	0.00042928399026271	2.46708379829513e-14	TBC1D10A	-0.46662603785053	0.0380743970127776	0.256208963231816
USP7	WGGAATGY_TEF1_Q6	0.00042928399026271	2.46708379829513e-14	NUFIP2	0.00639923002870186	0.970452583313977	0.989651396917934
USP7	WGGAATGY_TEF1_Q6	0.00042928399026271	2.46708379829513e-14	TNNT2	0.0796429338756596	0.786666026156388	0.937613012725141
USP7	WGGAATGY_TEF1_Q6	0.00042928399026271	2.46708379829513e-14	TIAL1	-0.0234374370059776	0.892074095556588	0.98860135339556
USP7	WGGAATGY_TEF1_Q6	0.00042928399026271	2.46708379829513e-14	DSP	0.139863705188366	0.430156888135789	0.769660192029531
USP7	WGGAATGY_TEF1_Q6	0.00042928399026271	2.46708379829513e-14	FGFR2	0.282668554386357	0.0999067033505212	0.51149490539563
USP7	WGGAATGY_TEF1_Q6	0.00042928399026271	2.46708379829513e-14	RNF19A	-0.198433057068224	0.25315514868692	0.63743418675469
USP7	WGGAATGY_TEF1_Q6	0.00042928399026271	2.46708379829513e-14	FGFR4	0.0354598134673507	0.912881751291253	0.98860135339556
USP7	WGGAATGY_TEF1_Q6	0.00042928399026271	2.46708379829513e-14	CAV1	0.680006115279127	0.0105468004641181	0.110034356957614
USP7	WGGAATGY_TEF1_Q6	0.00042928399026271	2.46708379829513e-14	DIAPH1	0.0549280995773246	0.761432241263497	0.928490215105917
USP7	WGGAATGY_TEF1_Q6	0.00042928399026271	2.46708379829513e-14	KATNB1	0.0101133960840615	0.957699370639193	0.989651396917934
USP7	WGGAATGY_TEF1_Q6	0.00042928399026271	2.46708379829513e-14	HDGF	-0.161203000745001	0.347604540130957	0.725329348662401
USP7	WGGAATGY_TEF1_Q6	0.00042928399026271	2.46708379829513e-14	ITGB1	0.0819214773910365	0.634800024710091	0.894645978182955
USP7	WGGAATGY_TEF1_Q6	0.00042928399026271	2.46708379829513e-14	RASAL2	0.404636322348358	0.0143713433575486	0.127677104609245
USP7	WGGAATGY_TEF1_Q6	0.00042928399026271	2.46708379829513e-14	BTF3	0.134717117883877	0.433417382825085	0.769660192029531
USP7	WGGAATGY_TEF1_Q6	0.00042928399026271	2.46708379829513e-14	ARHGAP29	0.123302631211824	0.594391205036118	0.875241566750017
USP7	WGGAATGY_TEF1_Q6	0.00042928399026271	2.46708379829513e-14	HOXB3	0.177301208329159	0.601991945975399	0.877540988511745
USP7	WGGAATGY_TEF1_Q6	0.00042928399026271	2.46708379829513e-14	NEDD4	-0.138508652284384	0.651797723411821	0.899480553133869
USP7	WGGAATGY_TEF1_Q6	0.00042928399026271	2.46708379829513e-14	CPNE1	0.214679333134225	0.208631061080776	0.607097592153971
USP7	WGGAATGY_TEF1_Q6	0.00042928399026271	2.46708379829513e-14	DENND2B	-0.0155638587031129	0.929289908466717	0.98860135339556
USP7	WGGAATGY_TEF1_Q6	0.00042928399026271	2.46708379829513e-14	PRX	0.985292494645387	0.109319680019819	0.527018755916442
USP7	WGGAATGY_TEF1_Q6	0.00042928399026271	2.46708379829513e-14	JADE1	0.238504991570729	0.161262808586815	0.54258215805772
USP7	WGGAATGY_TEF1_Q6	0.00042928399026271	2.46708379829513e-14	PCBP1	0.543415095996906	0.000614731413759361	0.0172355064466648
USP7	WGGAATGY_TEF1_Q6	0.00042928399026271	2.46708379829513e-14	PTH1R	-0.0220083246926049	0.904832579484942	0.98860135339556
USP7	WGGAATGY_TEF1_Q6	0.00042928399026271	2.46708379829513e-14	SHC1	0.0800464938844448	0.642594015289305	0.894645978182955
USP7	WGGAATGY_TEF1_Q6	0.00042928399026271	2.46708379829513e-14	FAM50A	-0.0663010806322765	0.700837325041139	0.915550205413895
USP7	WGGAATGY_TEF1_Q6	0.00042928399026271	2.46708379829513e-14	PLEKHH3	0.32029155819414	0.0691866215182268	0.40377720301365
USP7	WGGAATGY_TEF1_Q6	0.00042928399026271	2.46708379829513e-14	PRKCI	0.440530617156487	0.00808385542985903	0.109002702103785
USP7	WGGAATGY_TEF1_Q6	0.00042928399026271	2.46708379829513e-14	ARHGAP24	0.178357070952912	0.493410471735455	0.822293287724582
USP7	WGGAATGY_TEF1_Q6	0.00042928399026271	2.46708379829513e-14	DDR1	-0.0657861223668671	0.703054927279079	0.915550205413895
USP7	WGGAATGY_TEF1_Q6	0.00042928399026271	2.46708379829513e-14	CFL2	-0.148159837042443	0.388489573152621	0.756479985920079
USP7	WGGAATGY_TEF1_Q6	0.00042928399026271	2.46708379829513e-14	RBM47	0.601986950339064	0.000165597107875409	0.00764112369196531
USP7	WGGAATGY_TEF1_Q6	0.00042928399026271	2.46708379829513e-14	CKS1B	-0.0302568799687881	0.860942674419736	0.98860135339556
USP7	WGGAATGY_TEF1_Q6	0.00042928399026271	2.46708379829513e-14	GPRC5C	0.0220747649546202	0.902950530505804	0.98860135339556
USP7	WGGAATGY_TEF1_Q6	0.00042928399026271	2.46708379829513e-14	CNN3	0.0234359021568301	0.892081121983223	0.98860135339556
USP7	WGGAATGY_TEF1_Q6	0.00042928399026271	2.46708379829513e-14	TPM1	0.00787805734282952	0.963628430866975	0.989651396917934
USP7	WGGAATGY_TEF1_Q6	0.00042928399026271	2.46708379829513e-14	SCARF2	-0.172193274129128	0.443519196323783	0.77019731404614
USP7	WGGAATGY_TEF1_Q6	0.00042928399026271	2.46708379829513e-14	RASGRP2	0.819737128176104	3.03583976465947e-06	0.000336949087110237
USP7	WGGAATGY_TEF1_Q6	0.00042928399026271	2.46708379829513e-14	ZNF827	-0.0956538009384082	0.57893353426327	0.870477252391804
USP7	WGGAATGY_TEF1_Q6	0.00042928399026271	2.46708379829513e-14	FERMT1	0.127715840336516	0.677558466102008	0.911880768962286
USP7	WGGAATGY_TEF1_Q6	0.00042928399026271	2.46708379829513e-14	SPARC	-0.654256127904882	2.01714819307066e-05	0.00130307773272364
USP7	WGGAATGY_TEF1_Q6	0.00042928399026271	2.46708379829513e-14	SH3BP1	0.31882325474016	0.148126447928598	0.541043163758959
USP7	WGGAATGY_TEF1_Q6	0.00042928399026271	2.46708379829513e-14	PRSS27	-0.843302518399852	0.0726852267046484	0.411882951326341
USP7	WGGAATGY_TEF1_Q6	0.00042928399026271	2.46708379829513e-14	ATP1B1	-0.0018029600636725	0.991673447668175	0.997852098432463
USP7	WGGAATGY_TEF1_Q6	0.00042928399026271	2.46708379829513e-14	AGO1	0.0513202045298919	0.766275612100634	0.930477528979341
USP7	WGGAATGY_TEF1_Q6	0.00042928399026271	2.46708379829513e-14	HMGN2	-0.252368753748126	0.13756251256693	0.541043163758959
USP7	WGGAATGY_TEF1_Q6	0.00042928399026271	2.46708379829513e-14	EPC1	0.0983862369590588	0.568086367420633	0.870477252391804
USP7	WGGAATGY_TEF1_Q6	0.00042928399026271	2.46708379829513e-14	CUL2	-0.0772184712016226	0.654420835871391	0.899480553133869
USP7	WGGAATGY_TEF1_Q6	0.00042928399026271	2.46708379829513e-14	BDNF	-0.382379057461537	0.275491164719867	0.649515665726402
USP7	WGGAATGY_TEF1_Q6	0.00042928399026271	2.46708379829513e-14	CDCA3	-0.0204936615304594	0.911355629659569	0.98860135339556
USP7	WGGAATGY_TEF1_Q6	0.00042928399026271	2.46708379829513e-14	VANGL1	0.21971664179145	0.325862594309224	0.706400120549525
USP7	WGGAATGY_TEF1_Q6	0.00042928399026271	2.46708379829513e-14	PTPRF	0.0787144017194845	0.648154285949374	0.898514310565012
USP7	WGGAATGY_TEF1_Q6	0.00042928399026271	2.46708379829513e-14	RAB18	-0.429530313161935	0.00893990192053024	0.109002702103785
USP7	WGGAATGY_TEF1_Q6	0.00042928399026271	2.46708379829513e-14	ZNF384	0.160280734316061	0.424512354816161	0.769660192029531
USP7	WGGAATGY_TEF1_Q6	0.00042928399026271	2.46708379829513e-14	LAMC1	0.241043592661839	0.156716622181024	0.541043163758959
USP7	WGGAATGY_TEF1_Q6	0.00042928399026271	2.46708379829513e-14	EPS8L2	0.396654430885843	0.0222890655196529	0.171413527686854
USP7	WGGAATGY_TEF1_Q6	0.00042928399026271	2.46708379829513e-14	ADD3	-0.219990773602254	0.204141325001659	0.605901863206192
USP7	WGGAATGY_TEF1_Q6	0.00042928399026271	2.46708379829513e-14	CHKA	0.104359327575177	0.55076869588146	0.870477252391804
USP7	WGGAATGY_TEF1_Q6	0.00042928399026271	2.46708379829513e-14	MTX1	0.0331115297897084	0.847969219107381	0.98860135339556
USP7	WGGAATGY_TEF1_Q6	0.00042928399026271	2.46708379829513e-14	EPHB2	0.0834036849949419	0.639104778811152	0.894645978182955
USP7	WGGAATGY_TEF1_Q6	0.00042928399026271	2.46708379829513e-14	PEA15	-0.172527219511956	0.314318682019922	0.695376262276952
USP7	WGGAATGY_TEF1_Q6	0.00042928399026271	2.46708379829513e-14	NECTIN1	0.202928816777693	0.249718251045126	0.63743418675469
USP7	WGGAATGY_TEF1_Q6	0.00042928399026271	2.46708379829513e-14	SZRD1	0.47702985247509	0.00376214988389129	0.0578654482141375
USP7	WGGAATGY_TEF1_Q6	0.00042928399026271	2.46708379829513e-14	LRRC32	-0.309330087888421	0.417946826809506	0.762764791129428
USP7	WGGAATGY_TEF1_Q6	0.00042928399026271	2.46708379829513e-14	MCAM	-0.22584935565025	0.230121544745595	0.63743418675469
USP7	WGGAATGY_TEF1_Q6	0.00042928399026271	2.46708379829513e-14	TNKS1BP1	0.406300741384136	0.0233253986720316	0.175211715606191
USP7	WGGAATGY_TEF1_Q6	0.00042928399026271	2.46708379829513e-14	MLLT11	-0.426231177666118	0.00953939885676499	0.109002702103785
USP7	WGGAATGY_TEF1_Q6	0.00042928399026271	2.46708379829513e-14	RTN3	0.428890274943674	0.00905362549675074	0.109002702103785
USP7	WGGAATGY_TEF1_Q6	0.00042928399026271	2.46708379829513e-14	PBXIP1	-0.168789083960046	0.325077377919183	0.706400120549525
USP7	WGGAATGY_TEF1_Q6	0.00042928399026271	2.46708379829513e-14	PPA1	0.25932973773267	0.126679094801881	0.541043163758959
USP7	WGGAATGY_TEF1_Q6	0.00042928399026271	2.46708379829513e-14	CCND2	-0.258265348015201	0.12830042663466	0.541043163758959
USP7	WGGAATGY_TEF1_Q6	0.00042928399026271	2.46708379829513e-14	CDC42SE1	-0.0553311443562993	0.748577108606678	0.928490215105917
USP7	WGGAATGY_TEF1_Q6	0.00042928399026271	2.46708379829513e-14	ZNF485	0.631548083051055	0.178625293273171	0.575963708347232
USP7	WGGAATGY_TEF1_Q6	0.00042928399026271	2.46708379829513e-14	SDCCAG8	0.0457123501584931	0.791215301699355	0.939568170767984
USP7	WGGAATGY_TEF1_Q6	0.00042928399026271	2.46708379829513e-14	FIBIN	0.219558584878799	0.57029941258669	0.870477252391804
USP7	WGGAATGY_TEF1_Q6	0.00042928399026271	2.46708379829513e-14	USP2	-0.000569547132294376	0.998932099357888	0.998932099357888
USP7	WGGAATGY_TEF1_Q6	0.00042928399026271	2.46708379829513e-14	USP5	0.189292618872275	0.268853593759856	0.641694445707138
USP7	WGGAATGY_TEF1_Q6	0.00042928399026271	2.46708379829513e-14	SLC39A13	0.00723608514456573	0.967092596708939	0.989651396917934
USP7	WGGAATGY_TEF1_Q6	0.00042928399026271	2.46708379829513e-14	RCC2	0.555910995590552	0.000431414253126197	0.0154829781955291
USP7	WGGAATGY_TEF1_Q6	0.00042928399026271	2.46708379829513e-14	BCL9L	0.0677789901212693	0.753001603605407	0.928490215105917
USP7	WGGAATGY_TEF1_Q6	0.00042928399026271	2.46708379829513e-14	PRKAA2	-0.0878398371136778	0.626906013192815	0.893372468661421
USP7	WGGAATGY_TEF1_Q6	0.00042928399026271	2.46708379829513e-14	THBS3	-0.185370035568529	0.335689862119668	0.713340957004294
USP7	WGGAATGY_TEF1_Q6	0.00042928399026271	2.46708379829513e-14	ETV3	-0.358843111878862	0.143639119920797	0.541043163758959
USP7	WGGAATGY_TEF1_Q6	0.00042928399026271	2.46708379829513e-14	DNM3	-0.135326114643393	0.798249952247345	0.944449577201071
USP7	WGGAATGY_TEF1_Q6	0.00042928399026271	2.46708379829513e-14	SWAP70	0.449855121086619	0.00978662031272369	0.109002702103785
USP7	WGGAATGY_TEF1_Q6	0.00042928399026271	2.46708379829513e-14	DLG2	0.373524103884609	0.257828117185297	0.640603706545007
USP7	WGGAATGY_TEF1_Q6	0.00042928399026271	2.46708379829513e-14	BRMS1	0.215511430040852	0.206830131167159	0.607097592153971
USP7	WGGAATGY_TEF1_Q6	0.00042928399026271	2.46708379829513e-14	PBX1	0.276230847096414	0.102932411302526	0.51149490539563
USP7	WGGAATGY_TEF1_Q6	0.00042928399026271	2.46708379829513e-14	RBM14	-0.219835725342405	0.20446843061757	0.605901863206192
USP7	WGGAATGY_TEF1_Q6	0.00042928399026271	2.46708379829513e-14	WNT3A	-0.354381960788115	0.125263677415445	0.541043163758959
USP7	WGGAATGY_TEF1_Q6	0.00042928399026271	2.46708379829513e-14	TOR1AIP2	-0.557507883400186	0.000411910220638278	0.0154829781955291
USP7	WGGAATGY_TEF1_Q6	0.00042928399026271	2.46708379829513e-14	DAB1	0.158479285384618	0.54350926242598	0.870477252391804
USP7	WGGAATGY_TEF1_Q6	0.00042928399026271	2.46708379829513e-14	ANK3	0.0704018190512704	0.687775418356272	0.915177172907354
USP7	WGGAATGY_TEF1_Q6	0.00042928399026271	2.46708379829513e-14	GATA3	0.187680344992984	0.470704904842575	0.79600881813692
USP7	WGGAATGY_TEF1_Q6	0.00042928399026271	2.46708379829513e-14	ZMIZ1	-0.395106002469697	0.018820364421236	0.148737099219417
USP7	WGGAATGY_TEF1_Q6	0.00042928399026271	2.46708379829513e-14	SRRM1	-0.0106265792734612	0.950952303083376	0.989651396917934
USP7	WGGAATGY_TEF1_Q6	0.00042928399026271	2.46708379829513e-14	CNIH2	-0.147616912679875	0.397414819361835	0.756479985920079
USP7	WGGAATGY_TEF1_Q6	0.00042928399026271	2.46708379829513e-14	MAPKAPK2	-0.498973056791148	0.00194997888833165	0.0352562647685569
USP7	WGGAATGY_TEF1_Q6	0.00042928399026271	2.46708379829513e-14	FXYD6	-0.196680381667472	0.250264162109304	0.63743418675469
USP7	WGGAATGY_TEF1_Q6	0.00042928399026271	2.46708379829513e-14	FOLR1	0.404175807668753	0.135127461964195	0.541043163758959
USP7	WGGAATGY_TEF1_Q6	0.00042928399026271	2.46708379829513e-14	CCDC18	-0.138331280229153	0.458011957628789	0.784906315135725
USP7	WGGAATGY_TEF1_Q6	0.00042928399026271	2.46708379829513e-14	CDC14A	0.275878091205374	0.239057973692331	0.63743418675469
USP7	WGGAATGY_TEF1_Q6	0.00042928399026271	2.46708379829513e-14	DEDD	0.171145660567682	0.393358915758323	0.756479985920079
USP7	WGGAATGY_TEF1_Q6	0.00042928399026271	2.46708379829513e-14	UBXN10	0.0151079387247762	0.971676925076111	0.989651396917934
USP7	WGGAATGY_TEF1_Q6	0.00042928399026271	2.46708379829513e-14	PRRX1	0.250901593663522	0.367064544804218	0.736408993613432
USP7	WGGAATGY_TEF1_Q6	0.00042928399026271	2.46708379829513e-14	SLK	-0.150511788699773	0.380917837983097	0.756049954160435
USP7	WGGAATGY_TEF1_Q6	0.00042928399026271	2.46708379829513e-14	PPP2R1B	0.422804717594977	0.0127307308524575	0.121095027876564
USP7	WGGAATGY_TEF1_Q6	0.00042928399026271	2.46708379829513e-14	BRCA2	-0.139786511513808	0.437825460216278	0.769660192029531
USP7	WGGAATGY_TEF1_Q6	0.00042928399026271	2.46708379829513e-14	AAMDC	-0.0190036700902907	0.91240321042665	0.98860135339556
USP7	WGGAATGY_TEF1_Q6	0.00042928399026271	2.46708379829513e-14	ADIPOR1	-0.232242989886743	0.172882066676871	0.57163297287725
USP7	WGGAATGY_TEF1_Q6	0.00042928399026271	2.46708379829513e-14	TIMM23	0.0486442632016599	0.781399231534066	0.937613012725141
USP7	WGGAATGY_TEF1_Q6	0.00042928399026271	2.46708379829513e-14	PRRC2C	-0.434299211077663	0.00813026449990177	0.109002702103785
USP7	WGGAATGY_TEF1_Q6	0.00042928399026271	2.46708379829513e-14	KIF1B	-0.301025237192315	0.0744157661182396	0.414418835451575
USP7	WGGAATGY_TEF1_Q6	0.00042928399026271	2.46708379829513e-14	JAM3	-0.0288330303544677	0.869402447300361	0.98860135339556
USP7	WGGAATGY_TEF1_Q6	0.00042928399026271	2.46708379829513e-14	SAAL1	0.0629216891870651	0.715433877978536	0.917004534075663
USP7	WGGAATGY_TEF1_Q6	0.00042928399026271	2.46708379829513e-14	RTN4RL2	0.507131316665671	0.0769166432809385	0.421086030165138
USP7	WGGAATGY_TEF1_Q6	0.00042928399026271	2.46708379829513e-14	CNNM2	0.0749971170198609	0.753335684341293	0.928490215105917
USP7	WGGAATGY_TEF1_Q6	0.00042928399026271	2.46708379829513e-14	WBP1L	-0.167466070696732	0.413519987854793	0.762764791129428
USP7	WGGAATGY_TEF1_Q6	0.00042928399026271	2.46708379829513e-14	RSF1	0.00502336052187551	0.976803495760301	0.989651396917934
USP7	WGGAATGY_TEF1_Q6	0.00042928399026271	2.46708379829513e-14	SLC6A9	-0.271348858461403	0.556113989300557	0.870477252391804
USP7	WGGAATGY_TEF1_Q6	0.00042928399026271	2.46708379829513e-14	CWC15	0.0858987229902518	0.61839550515373	0.887741102954022
USP7	WGGAATGY_TEF1_Q6	0.00042928399026271	2.46708379829513e-14	SLC17A6	-0.113156768097238	0.77192452064093	0.930900944336501
GATA4	GATA4_Q3	0.00132682195487233	2.46708379829513e-14	PPP2R5C	-0.300989356571011	0.562149969236666	0.786244785977983
GATA4	GATA4_Q3	0.00132682195487233	2.46708379829513e-14	FST	0.144899915398967	0.784171285161625	0.911132350378269
GATA4	GATA4_Q3	0.00132682195487233	2.46708379829513e-14	HIRA	0.730155560995301	0.161284659514164	0.606140111210599
GATA4	GATA4_Q3	0.00132682195487233	2.46708379829513e-14	DDX17	-0.473549340299806	0.342772467276278	0.67066455528657
GATA4	GATA4_Q3	0.00132682195487233	2.46708379829513e-14	ATP2B4	-0.158756459707441	0.763865928664294	0.911132350378269
GATA4	GATA4_Q3	0.00132682195487233	2.46708379829513e-14	ADGRL1	-0.131107282315152	0.833548496996905	0.950401090033854
GATA4	GATA4_Q3	0.00132682195487233	2.46708379829513e-14	CRYAB	-0.545972285557254	0.341119835458939	0.67066455528657
GATA4	GATA4_Q3	0.00132682195487233	2.46708379829513e-14	LIFR	0.595198706958237	0.212629933152779	0.606140111210599
GATA4	GATA4_Q3	0.00132682195487233	2.46708379829513e-14	MIDEAS	0.508689449231529	0.381448697982959	0.69285794072468
GATA4	GATA4_Q3	0.00132682195487233	2.46708379829513e-14	SLTM	0.702457677339014	0.119626226444856	0.606140111210599
GATA4	GATA4_Q3	0.00132682195487233	2.46708379829513e-14	PNMA1	-0.0428383279481229	0.935781814864158	0.992925931953738
GATA4	GATA4_Q3	0.00132682195487233	2.46708379829513e-14	COA3	0.813798281153425	0.0487787127975529	0.569290850185025
GATA4	GATA4_Q3	0.00132682195487233	2.46708379829513e-14	SRSF8	-0.483717087504912	0.331014967915798	0.67066455528657
GATA4	GATA4_Q3	0.00132682195487233	2.46708379829513e-14	RTKN2	0.351270775405359	0.494765690705584	0.745202645260262
GATA4	GATA4_Q3	0.00132682195487233	2.46708379829513e-14	ARF6	-0.00471608032827257	0.992925931953738	0.992925931953738
GATA4	GATA4_Q3	0.00132682195487233	2.46708379829513e-14	CHCHD7	0.56557685434697	0.242092282583784	0.642597961388
GATA4	GATA4_Q3	0.00132682195487233	2.46708379829513e-14	DMD	-0.159960303618955	0.762106020608697	0.911132350378269
GATA4	GATA4_Q3	0.00132682195487233	2.46708379829513e-14	ADGRB2	-0.756851918604278	0.453472772333153	0.718489327592787
GATA4	GATA4_Q3	0.00132682195487233	2.46708379829513e-14	AMD1	0.414350367530621	0.41404357434784	0.701573834311618
GATA4	GATA4_Q3	0.00132682195487233	2.46708379829513e-14	PLAGL2	0.145581673691744	0.783170220184721	0.911132350378269
GATA4	GATA4_Q3	0.00132682195487233	2.46708379829513e-14	SREK1	-0.802924893707855	0.0544308359128386	0.569290850185025
GATA4	GATA4_Q3	0.00132682195487233	2.46708379829513e-14	PLAG1	-0.553481521851865	0.333133098537103	0.67066455528657
GATA4	GATA4_Q3	0.00132682195487233	2.46708379829513e-14	BMP4	-0.761312461996734	0.0786583889236662	0.576680599992126
GATA4	GATA4_Q3	0.00132682195487233	2.46708379829513e-14	SMAD6	-0.0318218885608485	0.959489952255255	0.992925931953738
GATA4	GATA4_Q3	0.00132682195487233	2.46708379829513e-14	PLXNA2	0.874031748694749	0.0526434601781495	0.569290850185025
GATA4	GATA4_Q3	0.00132682195487233	2.46708379829513e-14	ZNF521	-0.542333517418974	0.266256821439825	0.642597961388
GATA4	GATA4_Q3	0.00132682195487233	2.46708379829513e-14	PYM1	0.62645913969403	0.183238565197351	0.606140111210599
GATA4	GATA4_Q3	0.00132682195487233	2.46708379829513e-14	ETS1	0.826718499689881	0.0843022001045401	0.576680599992126
GATA4	GATA4_Q3	0.00132682195487233	2.46708379829513e-14	TMOD3	0.813714407869967	0.0488212114671733	0.569290850185025
GATA4	GATA4_Q3	0.00132682195487233	2.46708379829513e-14	MFSD14B	-0.229971936084319	0.661123369273517	0.840177615118428
GATA4	GATA4_Q3	0.00132682195487233	2.46708379829513e-14	CPLANE1	-0.899351711372538	0.0377464203732435	0.569290850185025
GATA4	GATA4_Q3	0.00132682195487233	2.46708379829513e-14	MARCKSL1	-0.151337451621113	0.774726865231533	0.911132350378269
GATA4	GATA4_Q3	0.00132682195487233	2.46708379829513e-14	NRP1	0.918917872956285	0.0273758624667672	0.569290850185025
GATA4	GATA4_Q3	0.00132682195487233	2.46708379829513e-14	RBM14	-0.292037743149769	0.574396757097208	0.787375329953476
GATA4	GATA4_Q3	0.00132682195487233	2.46708379829513e-14	CPEB4	0.488914515558251	0.511085484441749	0.751975713441032
GATA4	GATA4_Q3	0.00132682195487233	2.46708379829513e-14	LNPEP	-0.450134612077626	0.44686106677816	0.718489327592787
GATA4	GATA4_Q3	0.00132682195487233	2.46708379829513e-14	PHF21A	-0.625428100228712	0.259171793191089	0.642597961388
GATA4	GATA4_Q3	0.00132682195487233	2.46708379829513e-14	ZNF654	-0.633002163152327	0.25167653838734	0.642597961388
GATA4	GATA4_Q3	0.00132682195487233	2.46708379829513e-14	HHIP	0.903473651088302	0.0965263489116983	0.606140111210599
GATA4	GATA4_Q3	0.00132682195487233	2.46708379829513e-14	SEMA3A	0.7863604526061	0.213639547393899	0.606140111210599
GATA4	GATA4_Q3	0.00132682195487233	2.46708379829513e-14	NR2F2	-0.40317812308777	0.42800164123949	0.705624327448888
GATA4	GATA4_Q3	0.00132682195487233	2.46708379829513e-14	ARHGEF2	0.93501856917975	0.00619668467573077	0.377997765219577
GATA4	GATA4_Q3	0.00132682195487233	2.46708379829513e-14	EGFL7	0.322002221098653	0.533690137792993	0.766002315420531
GATA4	GATA4_Q3	0.00132682195487233	2.46708379829513e-14	POLR1A	0.631547973025431	0.368452026974569	0.681077989256022
GATA4	GATA4_Q3	0.00132682195487233	2.46708379829513e-14	SF1	-0.751342531837668	0.0850584923821166	0.576680599992126
GATA4	GATA4_Q3	0.00132682195487233	2.46708379829513e-14	ANKRD28	-0.913308624906165	0.030239051332089	0.569290850185025
GATA4	GATA4_Q3	0.00132682195487233	2.46708379829513e-14	PSEN1	-0.298083382583989	0.626166308824722	0.804129365017012
GATA4	GATA4_Q3	0.00132682195487233	2.46708379829513e-14	TOMM20	-0.0649250115149262	0.902749320536145	0.992925931953738
GATA4	GATA4_Q3	0.00132682195487233	2.46708379829513e-14	ETFB	0.163157086396263	0.757436010383553	0.911132350378269
GATA4	GATA4_Q3	0.00132682195487233	2.46708379829513e-14	JARID2	0.470500490402571	0.346326778549622	0.67066455528657
GATA4	GATA4_Q3	0.00132682195487233	2.46708379829513e-14	DLG2	0.0228359709455998	0.985460905543097	0.992925931953738
GATA4	GATA4_Q3	0.00132682195487233	2.46708379829513e-14	CCDC138	0.283918079031669	0.585566125184695	0.793767414139253
GATA4	GATA4_Q3	0.00132682195487233	2.46708379829513e-14	CAPN1	0.595901092127081	0.211950038066209	0.606140111210599
GATA4	GATA4_Q3	0.00132682195487233	2.46708379829513e-14	YWHAG	0.59996755720088	0.20803114603442	0.606140111210599
GATA4	GATA4_Q3	0.00132682195487233	2.46708379829513e-14	BNC2	-0.636062558119044	0.174573851318434	0.606140111210599
GATA4	GATA4_Q3	0.00132682195487233	2.46708379829513e-14	ZNF462	-0.505061142025847	0.306825491410854	0.67066455528657
GATA4	GATA4_Q3	0.00132682195487233	2.46708379829513e-14	TOB1	-0.0320138773977049	0.951995589228371	0.992925931953738
GATA4	GATA4_Q3	0.00132682195487233	2.46708379829513e-14	LIX1L	-0.896385831075853	0.0394089594772212	0.569290850185025
GATA4	GATA4_Q3	0.00132682195487233	2.46708379829513e-14	LMO2	-0.709452525304299	0.290547474695701	0.668807394582557
GATA4	GATA4_Q3	0.00132682195487233	2.46708379829513e-14	MAP3K20	-0.214828347139188	0.728590804962105	0.897859375811886
GATA4	GATA4_Q3	0.00132682195487233	2.46708379829513e-14	LMO3	-0.709038279407172	0.179953533815524	0.606140111210599
GATA4	GATA4_Q3	0.00132682195487233	2.46708379829513e-14	ZIC1	-0.895519436969088	0.0158040173400113	0.569290850185025
GATA4	GATA4_Q3	0.00132682195487233	2.46708379829513e-14	TPT1	-0.558118515638367	0.249748146554584	0.642597961388
GATA4	GATA4_Q3	0.00132682195487233	2.46708379829513e-14	ACTN1	0.0111951831534681	0.98320792682785	0.992925931953738
GATA4	GATA4_Q3	0.00132682195487233	2.46708379829513e-14	TRERF1	-0.944004178670325	0.0559958213296746	0.569290850185025
GATA4	GATA4_Q3	0.00132682195487233	2.46708379829513e-14	CARF	0.281948985521549	0.718051014478451	0.89390024251399
GATA4	GATA4_Q3	0.00132682195487233	2.46708379829513e-14	PA2G4	0.483664430739592	0.331075473955204	0.67066455528657
GATA4	GATA4_Q3	0.00132682195487233	2.46708379829513e-14	MRPS18B	-0.646878494039076	0.165025989535463	0.606140111210599
GATA4	GATA4_Q3	0.00132682195487233	2.46708379829513e-14	SMARCE1	-0.367359025814209	0.473749499002854	0.731613150358839
GATA4	GATA4_Q3	0.00132682195487233	2.46708379829513e-14	ASB3	-0.0434675196581287	0.934839784827736	0.992925931953738
GATA4	GATA4_Q3	0.00132682195487233	2.46708379829513e-14	SOX2	0.338539914919509	0.511590034554144	0.751975713441032
GATA4	GATA4_Q3	0.00132682195487233	2.46708379829513e-14	SOX5	-0.703110788429916	0.185297898675176	0.606140111210599
GATA4	GATA4_Q3	0.00132682195487233	2.46708379829513e-14	FAM217B	-0.368864722536107	0.471797001551505	0.731613150358839
GATA4	GATA4_Q3	0.00132682195487233	2.46708379829513e-14	CXXC5	-0.0424720688053647	0.936330203978096	0.992925931953738
GATA4	GATA4_Q3	0.00132682195487233	2.46708379829513e-14	MEIS1	0.77233590731117	0.125851555929164	0.606140111210599
GATA4	GATA4_Q3	0.00132682195487233	2.46708379829513e-14	RASAL2	0.432367680446619	0.391862277950843	0.69285794072468
GATA4	GATA4_Q3	0.00132682195487233	2.46708379829513e-14	MEIS2	0.751303450688415	0.0850840229496579	0.576680599992126
GATA4	GATA4_Q3	0.00132682195487233	2.46708379829513e-14	ZEB2	-0.708344773519895	0.115189655809808	0.606140111210599
GATA4	GATA4_Q3	0.00132682195487233	2.46708379829513e-14	TFDP2	0.260916469522246	0.617506553678456	0.804129365017012
GATA4	GATA4_Q3	0.00132682195487233	2.46708379829513e-14	AUTS2	0.433458074619732	0.390533218833146	0.69285794072468
GATA4	GATA4_Q3	0.00132682195487233	2.46708379829513e-14	UBE2D1	0.0892401697994318	0.866495091085735	0.978818528819071
GATA4	GATA4_Q3	0.00132682195487233	2.46708379829513e-14	LAMTOR1	0.653557762683295	0.159242951825525	0.606140111210599
GATA4	GATA4_Q3	0.00132682195487233	2.46708379829513e-14	HOXB2	0.737785198343208	0.154686924055883	0.606140111210599
GATA4	GATA4_Q3	0.00132682195487233	2.46708379829513e-14	ZIC4	-0.704586931159601	0.18396280864085	0.606140111210599
GATA4	GATA4_Q3	0.00132682195487233	2.46708379829513e-14	TMEM88	-0.672045472678192	0.143694819167928	0.606140111210599
GATA4	GATA4_Q3	0.00132682195487233	2.46708379829513e-14	C6orf62	0.597325215137576	0.210574222926242	0.606140111210599
GATA4	GATA4_Q3	0.00132682195487233	2.46708379829513e-14	TNRC6A	0.257251945275282	0.622634364165465	0.804129365017012
GATA4	GATA4_Q3	0.00132682195487233	2.46708379829513e-14	FNBP1L	0.414983504029054	0.413257170097916	0.701573834311618
GATA4	GATA4_Q3	0.00132682195487233	2.46708379829513e-14	E2F3	0.528933903753287	0.359413760854808	0.674591981912101
GATA4	GATA4_Q3	0.00132682195487233	2.46708379829513e-14	TLN1	0.0207881874131365	0.968822210674752	0.992925931953738
GATA4	GATA4_Q3	0.00132682195487233	2.46708379829513e-14	TSHZ2	0.404071208344973	0.426880256067371	0.705624327448888
GATA4	GATA4_Q3	0.00132682195487233	2.46708379829513e-14	PRKAG1	-0.505506879611756	0.306327588229121	0.67066455528657
GATA4	GATA4_Q3	0.00132682195487233	2.46708379829513e-14	HINT1	0.0461607622354245	0.930808036691546	0.992925931953738
GATA4	GATA4_Q3	0.00132682195487233	2.46708379829513e-14	POU6F2	0.965451437182019	0.167829563035874	0.606140111210599
GATA4	GATA4_Q3	0.00132682195487233	2.46708379829513e-14	HMGN5	-0.459489960040691	0.359271352686662	0.674591981912101
GATA4	GATA4_Q3	0.00132682195487233	2.46708379829513e-14	RUNX1T1	0.812223493787091	0.187776506212909	0.606140111210599
GATA4	GATA4_Q3	0.00132682195487233	2.46708379829513e-14	MAZ	0.96390715178298	0.00193053157576839	0.235524852243743
GATA4	GATA4_Q3	0.00132682195487233	2.46708379829513e-14	SEPTIN9	0.330576488870697	0.522198100754789	0.758430574905765
GATA4	GATA4_Q3	0.00132682195487233	2.46708379829513e-14	GTF2A1	0.644523517420817	0.167085662974168	0.606140111210599
GATA4	GATA4_Q3	0.00132682195487233	2.46708379829513e-14	GPC6	-0.0142182689987452	0.978674033678636	0.992925931953738
GATA4	GATA4_Q3	0.00132682195487233	2.46708379829513e-14	VPS11	0.642495478252486	0.555798292001604	0.786244785977983
GATA4	GATA4_Q3	0.00132682195487233	2.46708379829513e-14	ERLEC1	-0.718430263766659	0.107760636718583	0.606140111210599
GATA4	GATA4_Q3	0.00132682195487233	2.46708379829513e-14	RHOG	0.546942624236632	0.261393976828853	0.642597961388
GATA4	GATA4_Q3	0.00132682195487233	2.46708379829513e-14	SSBP3	-0.384682740155946	0.451438721617111	0.718489327592787
GATA4	GATA4_Q3	0.00132682195487233	2.46708379829513e-14	KLHDC8B	-0.540563008946825	0.268134003535385	0.642597961388
GATA4	GATA4_Q3	0.00132682195487233	2.46708379829513e-14	PARP8	-0.851776709199785	0.0669590154885666	0.576680599992126
GATA4	GATA4_Q3	0.00132682195487233	2.46708379829513e-14	OTX2	0.12132609085549	0.818903824978273	0.942511949503295
GATA4	GATA4_Q3	0.00132682195487233	2.46708379829513e-14	NEXN	-0.498459066263172	0.314235329482062	0.67066455528657
GATA4	GATA4_Q3	0.00132682195487233	2.46708379829513e-14	ECT2	0.492195332199705	0.321325698202699	0.67066455528657
GATA4	GATA4_Q3	0.00132682195487233	2.46708379829513e-14	TEX9	0.0127863412587278	0.983720368294126	0.992925931953738
GATA4	GATA4_Q3	0.00132682195487233	2.46708379829513e-14	BTG2	-0.29734489110305	0.567127386607069	0.786244785977983
GATA4	GATA4_Q3	0.00132682195487233	2.46708379829513e-14	LIX1	-0.620567776273611	0.188640015284469	0.606140111210599
GATA4	GATA4_Q3	0.00132682195487233	2.46708379829513e-14	PTMS	-0.3610193050029	0.481997756968385	0.735046579376788
GATA4	GATA4_Q3	0.00132682195487233	2.46708379829513e-14	PTCD3	0.540098806006405	0.268627016645803	0.642597961388
GATA4	GATA4_Q3	0.00132682195487233	2.46708379829513e-14	LSM12	0.618725897234149	0.190342015164045	0.606140111210599
GATA4	GATA4_Q3	0.00132682195487233	2.46708379829513e-14	TNFRSF19	0.249540285589276	0.685604417201595	0.862306586583449
GATA4	GATA4_Q3	0.00132682195487233	2.46708379829513e-14	NEDD4L	0.845147942490935	0.0714258342236836	0.576680599992126
GATA4	GATA4_Q3	0.00132682195487233	2.46708379829513e-14	ERF	0.481966495059923	0.411004635360241	0.701573834311618
GATA4	GATA4_Q3	0.00132682195487233	2.46708379829513e-14	CREB3	-0.531343583924804	0.277990679560363	0.652208902045466
GATA4	GATA4_Q3	0.00132682195487233	2.46708379829513e-14	CBL	0.255363878138066	0.625280412726675	0.804129365017012
GATA4	GATA4_Q3	0.00132682195487233	2.46708379829513e-14	CELF4	0.375566761437221	0.624433238562779	0.804129365017012
GATA4	GATA4_Q3	0.00132682195487233	2.46708379829513e-14	ID2	0.0135956907569721	0.979607720397364	0.992925931953738
POU2F1	OCT1_03	0.00147309614937972	2.46708379829513e-14	HNRNPK	0.477691170494085	0.00321584561618617	0.167718717521094
POU2F1	OCT1_03	0.00147309614937972	2.46708379829513e-14	MEF2C	0.0158863921416783	0.955188193124126	0.999724782039588
POU2F1	OCT1_03	0.00147309614937972	2.46708379829513e-14	DLC1	0.0962982548216218	0.677966523315633	0.967077547988173
POU2F1	OCT1_03	0.00147309614937972	2.46708379829513e-14	AJUBA	-0.200964236943449	0.286936429631408	0.776455443430374
POU2F1	OCT1_03	0.00147309614937972	2.46708379829513e-14	RFT1	0.110084874124569	0.548649140628895	0.939095580025693
POU2F1	OCT1_03	0.00147309614937972	2.46708379829513e-14	PLEC	-0.225275709344213	0.193208078540482	0.682188396718476
POU2F1	OCT1_03	0.00147309614937972	2.46708379829513e-14	PRKG1	0.525391095369433	0.00409148760880069	0.175856770998029
POU2F1	OCT1_03	0.00147309614937972	2.46708379829513e-14	CITED2	-0.0844902054800824	0.624184852992695	0.967077547988173
POU2F1	OCT1_03	0.00147309614937972	2.46708379829513e-14	SRSF6	0.128554651524508	0.454933699180359	0.904530932681182
POU2F1	OCT1_03	0.00147309614937972	2.46708379829513e-14	BDNF	-0.199430305308971	0.580686956584624	0.949801993951632
POU2F1	OCT1_03	0.00147309614937972	2.46708379829513e-14	DDX17	-0.0404803655829419	0.814669483361163	0.991428565277186
POU2F1	OCT1_03	0.00147309614937972	2.46708379829513e-14	FAP	0.185512272748645	0.7651603245821	0.982535416792924
POU2F1	OCT1_03	0.00147309614937972	2.46708379829513e-14	RPLP0	-0.109441235040721	0.525176564771375	0.934664462487195
POU2F1	OCT1_03	0.00147309614937972	2.46708379829513e-14	TLK1	-0.0856291248060043	0.624777442486767	0.967077547988173
POU2F1	OCT1_03	0.00147309614937972	2.46708379829513e-14	ANKS1B	-0.329135279095575	0.524124699006016	0.934664462487195
POU2F1	OCT1_03	0.00147309614937972	2.46708379829513e-14	CNTLN	0.219701196529422	0.197925880943956	0.682188396718476
POU2F1	OCT1_03	0.00147309614937972	2.46708379829513e-14	PTPRG	0.0530235431826748	0.758744717376949	0.982535416792924
POU2F1	OCT1_03	0.00147309614937972	2.46708379829513e-14	RCOR2	-0.153177771332252	0.372440656345598	0.842269596329621
POU2F1	OCT1_03	0.00147309614937972	2.46708379829513e-14	EMX2	0.132618768972258	0.461900623952734	0.907398955027818
POU2F1	OCT1_03	0.00147309614937972	2.46708379829513e-14	LIFR	-0.292945300855864	0.174923682170304	0.682108202766188
POU2F1	OCT1_03	0.00147309614937972	2.46708379829513e-14	SLF2	0.0632846089119009	0.726431895526259	0.96952918339922
POU2F1	OCT1_03	0.00147309614937972	2.46708379829513e-14	KLHL28	0.0757623560890675	0.675184447203028	0.967077547988173
POU2F1	OCT1_03	0.00147309614937972	2.46708379829513e-14	DCTN3	0.191754575830204	0.262560810366972	0.724591194476248
POU2F1	OCT1_03	0.00147309614937972	2.46708379829513e-14	FRA10AC1	-0.39829164070114	0.0161324454795651	0.254394730539638
POU2F1	OCT1_03	0.00147309614937972	2.46708379829513e-14	JUP	-0.231457999150106	0.180947126510746	0.682188396718476
POU2F1	OCT1_03	0.00147309614937972	2.46708379829513e-14	AP5M1	-0.222373180242831	0.199160757386777	0.682188396718476
POU2F1	OCT1_03	0.00147309614937972	2.46708379829513e-14	PDGFRA	0.38611639433224	0.10250493794781	0.57760976571744
POU2F1	OCT1_03	0.00147309614937972	2.46708379829513e-14	TMEM178A	-0.381820223182537	0.130443867938052	0.622823538464785
POU2F1	OCT1_03	0.00147309614937972	2.46708379829513e-14	PRDM1	-0.0906867416234146	0.81651594152375	0.991428565277186
POU2F1	OCT1_03	0.00147309614937972	2.46708379829513e-14	PIAS1	-0.118474013434289	0.491335062685172	0.923878687652388
POU2F1	OCT1_03	0.00147309614937972	2.46708379829513e-14	NEK7	-0.0690923150169723	0.70241816074679	0.968739664627128
POU2F1	OCT1_03	0.00147309614937972	2.46708379829513e-14	NFKBIA	0.17828949311734	0.298177965090651	0.780558534098306
POU2F1	OCT1_03	0.00147309614937972	2.46708379829513e-14	CHCHD7	0.16849160836392	0.340817216616978	0.818443292484877
POU2F1	OCT1_03	0.00147309614937972	2.46708379829513e-14	RIMS2	0.129288346621106	0.609141358965417	0.956013521709612
POU2F1	OCT1_03	0.00147309614937972	2.46708379829513e-14	DMD	0.0954213390026611	0.585571140813838	0.949801993951632
POU2F1	OCT1_03	0.00147309614937972	2.46708379829513e-14	AMD1	-0.0931785498737411	0.594454264720741	0.950088606437432
POU2F1	OCT1_03	0.00147309614937972	2.46708379829513e-14	PPP2R2B	0.0828227672634268	0.687509407271828	0.967077547988173
POU2F1	OCT1_03	0.00147309614937972	2.46708379829513e-14	TCF4	-0.21900523390097	0.199386101169871	0.682188396718476
POU2F1	OCT1_03	0.00147309614937972	2.46708379829513e-14	UBE2K	0.004728260222862	0.978165853112918	0.999724782039588
POU2F1	OCT1_03	0.00147309614937972	2.46708379829513e-14	BMP4	-0.00155357785019913	0.993266972836478	0.999724782039588
POU2F1	OCT1_03	0.00147309614937972	2.46708379829513e-14	PLAG1	0.0804182406330059	0.672705355207733	0.967077547988173
POU2F1	OCT1_03	0.00147309614937972	2.46708379829513e-14	KLF12	-0.0893001097146363	0.626944104398419	0.967077547988173
POU2F1	OCT1_03	0.00147309614937972	2.46708379829513e-14	PAIP2	-0.141719836795704	0.409665050950058	0.87346756775143
POU2F1	OCT1_03	0.00147309614937972	2.46708379829513e-14	TP53BP1	0.0695470649106518	0.686915554879366	0.967077547988173
POU2F1	OCT1_03	0.00147309614937972	2.46708379829513e-14	PLXNA2	-0.0595174901808743	0.787347183699193	0.991223357296087
POU2F1	OCT1_03	0.00147309614937972	2.46708379829513e-14	SELENON	0.384292410388815	0.0248371061394473	0.328603692333118
POU2F1	OCT1_03	0.00147309614937972	2.46708379829513e-14	UNC45A	-0.223344991707806	0.190402662437456	0.682188396718476
POU2F1	OCT1_03	0.00147309614937972	2.46708379829513e-14	TEX264	0.0377393938924941	0.829582359703836	0.991428565277186
POU2F1	OCT1_03	0.00147309614937972	2.46708379829513e-14	FNBP4	-0.147781857651902	0.389714527079535	0.845784476304841
POU2F1	OCT1_03	0.00147309614937972	2.46708379829513e-14	TMOD3	0.314880969028868	0.0614134013683127	0.507419393444205
POU2F1	OCT1_03	0.00147309614937972	2.46708379829513e-14	RIT1	-0.071230123101413	0.679736437912233	0.967077547988173
POU2F1	OCT1_03	0.00147309614937972	2.46708379829513e-14	NRP2	0.269042220791513	0.130023412781288	0.622823538464785
POU2F1	OCT1_03	0.00147309614937972	2.46708379829513e-14	JPH3	0.1555639551886	0.712989257112236	0.968739664627128
POU2F1	OCT1_03	0.00147309614937972	2.46708379829513e-14	NRP1	-0.0207287844525557	0.918261406941072	0.99907065130165
POU2F1	OCT1_03	0.00147309614937972	2.46708379829513e-14	BACH2	0.139264407667131	0.497450961329712	0.931689922048465
POU2F1	OCT1_03	0.00147309614937972	2.46708379829513e-14	ZNF385B	0.203602758497539	0.661472686541762	0.967077547988173
POU2F1	OCT1_03	0.00147309614937972	2.46708379829513e-14	MITF	-0.82722390520804	0.000900185188444446	0.101720926294222
POU2F1	OCT1_03	0.00147309614937972	2.46708379829513e-14	ZNF654	-0.00685996577169422	0.971300411943405	0.999724782039588
POU2F1	OCT1_03	0.00147309614937972	2.46708379829513e-14	KMT5C	-0.267026798803717	0.139565150130367	0.643708651621691
POU2F1	OCT1_03	0.00147309614937972	2.46708379829513e-14	SEMA3A	0.15752902747339	0.432611466182828	0.89423955509743
POU2F1	OCT1_03	0.00147309614937972	2.46708379829513e-14	JPH1	-0.721699046900964	0.16868991160944	0.682108202766188
POU2F1	OCT1_03	0.00147309614937972	2.46708379829513e-14	ARHGEF7	-0.348610158819618	0.0433232376864455	0.417832759071779
POU2F1	OCT1_03	0.00147309614937972	2.46708379829513e-14	TNMD	0.999632501429388	0.0172598194761406	0.254394730539638
POU2F1	OCT1_03	0.00147309614937972	2.46708379829513e-14	TENT4B	0.437168619632806	0.0123513185234128	0.252266004196759
POU2F1	OCT1_03	0.00147309614937972	2.46708379829513e-14	NEO1	0.174220624690688	0.309519403610329	0.7880635301083
POU2F1	OCT1_03	0.00147309614937972	2.46708379829513e-14	ZFP36L1	-0.302793842658855	0.0770500140584203	0.544165724287593
POU2F1	OCT1_03	0.00147309614937972	2.46708379829513e-14	FOXN3	0.272910133621919	0.107308370536208	0.591504676614221
POU2F1	OCT1_03	0.00147309614937972	2.46708379829513e-14	BUB3	0.242933286897439	0.153393286590042	0.66242451151623
POU2F1	OCT1_03	0.00147309614937972	2.46708379829513e-14	PHF12	0.109532028738366	0.543995368165765	0.936113856894388
POU2F1	OCT1_03	0.00147309614937972	2.46708379829513e-14	MID1	0.157341161030655	0.359427670694659	0.834561509352667
POU2F1	OCT1_03	0.00147309614937972	2.46708379829513e-14	EXOC5	0.296173116722949	0.0794450888987122	0.549630308911499
POU2F1	OCT1_03	0.00147309614937972	2.46708379829513e-14	RBFOX1	-0.265243813210177	0.190341236701748	0.682188396718476
POU2F1	OCT1_03	0.00147309614937972	2.46708379829513e-14	POLDIP3	-0.0960475868844094	0.577364575859182	0.949801993951632
POU2F1	OCT1_03	0.00147309614937972	2.46708379829513e-14	ATP6V0A1	0.0662405886390586	0.701097700354078	0.968739664627128
POU2F1	OCT1_03	0.00147309614937972	2.46708379829513e-14	BAMBI	0.138686554412925	0.42688476059575	0.887815545042695
POU2F1	OCT1_03	0.00147309614937972	2.46708379829513e-14	FGF19	0.297506841378418	0.301596375090767	0.783457250235786
POU2F1	OCT1_03	0.00147309614937972	2.46708379829513e-14	LMO1	-0.0621861177769673	0.832740196404706	0.991428565277186
POU2F1	OCT1_03	0.00147309614937972	2.46708379829513e-14	AP1G1	0.0752410342766658	0.672355838942663	0.967077547988173
POU2F1	OCT1_03	0.00147309614937972	2.46708379829513e-14	LMO3	-0.0917820312320902	0.61735850101326	0.964444847205046
POU2F1	OCT1_03	0.00147309614937972	2.46708379829513e-14	LMO4	-0.0415328993076132	0.809937669531021	0.991223357296087
POU2F1	OCT1_03	0.00147309614937972	2.46708379829513e-14	RPS6KB1	-0.234535115790026	0.175054317524066	0.682108202766188
POU2F1	OCT1_03	0.00147309614937972	2.46708379829513e-14	FGF13	0.0566353858092499	0.788010503667979	0.991223357296087
POU2F1	OCT1_03	0.00147309614937972	2.46708379829513e-14	JAG1	0.42874565402757	0.0101748635333033	0.252266004196759
POU2F1	OCT1_03	0.00147309614937972	2.46708379829513e-14	DAB1	0.633771663311759	0.00629925435235955	0.213544722544989
POU2F1	OCT1_03	0.00147309614937972	2.46708379829513e-14	AAK1	0.205703282670866	0.228750033957099	0.718020939920893
POU2F1	OCT1_03	0.00147309614937972	2.46708379829513e-14	WDPCP	-0.640935825977264	0.0031064203234013	0.167718717521094
POU2F1	OCT1_03	0.00147309614937972	2.46708379829513e-14	TMTC2	-0.0991145412926388	0.66905669294668	0.967077547988173
POU2F1	OCT1_03	0.00147309614937972	2.46708379829513e-14	FBXO11	-0.357807860176071	0.0321465361208572	0.361812167029248
POU2F1	OCT1_03	0.00147309614937972	2.46708379829513e-14	TCEAL7	-0.00506007265058308	0.976634015323849	0.999724782039588
POU2F1	OCT1_03	0.00147309614937972	2.46708379829513e-14	SOX5	-0.131493006278244	0.46574459638596	0.907398955027818
POU2F1	OCT1_03	0.00147309614937972	2.46708379829513e-14	ANAPC15	-0.0910957899904616	0.597231491835389	0.950088606437432
POU2F1	OCT1_03	0.00147309614937972	2.46708379829513e-14	UBE2D3	-0.134055950046498	0.43569856150884	0.895162499099981
POU2F1	OCT1_03	0.00147309614937972	2.46708379829513e-14	FBXW7	0.180958460089242	0.290884487656807	0.776455443430374
POU2F1	OCT1_03	0.00147309614937972	2.46708379829513e-14	MEIS2	-0.0357646612755681	0.835946698350891	0.991428565277186
POU2F1	OCT1_03	0.00147309614937972	2.46708379829513e-14	RNF11	0.139459498991088	0.417249758764314	0.878556945472687
POU2F1	OCT1_03	0.00147309614937972	2.46708379829513e-14	SKIL	0.17234493233172	0.31483807292344	0.7880635301083
POU2F1	OCT1_03	0.00147309614937972	2.46708379829513e-14	ZNF423	-0.0219179852050398	0.903636589531456	0.99907065130165
POU2F1	OCT1_03	0.00147309614937972	2.46708379829513e-14	FGD4	0.132328539237744	0.448584898848139	0.899482006457107
POU2F1	OCT1_03	0.00147309614937972	2.46708379829513e-14	TP53I11	0.0437427969557148	0.802968793684754	0.991223357296087
POU2F1	OCT1_03	0.00147309614937972	2.46708379829513e-14	HOXB4	0.0677362689682053	0.843137053405591	0.991428565277186
POU2F1	OCT1_03	0.00147309614937972	2.46708379829513e-14	RCAN2	-0.213213943041207	0.366756259671012	0.840070081273466
POU2F1	OCT1_03	0.00147309614937972	2.46708379829513e-14	SALL1	0.13162570445139	0.569536782571539	0.949801993951632
POU2F1	OCT1_03	0.00147309614937972	2.46708379829513e-14	HOXB5	-0.0168151152730043	0.960863801151978	0.999724782039588
POU2F1	OCT1_03	0.00147309614937972	2.46708379829513e-14	DYRK1A	-0.293233604971841	0.0976849267498014	0.57760976571744
POU2F1	OCT1_03	0.00147309614937972	2.46708379829513e-14	MYLK	0.000953169109545871	0.997204724965944	0.999724782039588
POU2F1	OCT1_03	0.00147309614937972	2.46708379829513e-14	RMI1	0.439708017753242	0.013318648856654	0.252266004196759
POU2F1	OCT1_03	0.00147309614937972	2.46708379829513e-14	RUNX1T1	-0.0570967188160194	0.764415407312749	0.982535416792924
POU2F1	OCT1_03	0.00147309614937972	2.46708379829513e-14	GPC3	-0.0987727393158007	0.566559569788617	0.949801993951632
POU2F1	OCT1_03	0.00147309614937972	2.46708379829513e-14	GRWD1	0.00392748070363292	0.982412535159368	0.999724782039588
POU2F1	OCT1_03	0.00147309614937972	2.46708379829513e-14	TOGARAM1	0.167445161083472	0.385280013722807	0.845784476304841
POU2F1	OCT1_03	0.00147309614937972	2.46708379829513e-14	PLEKHH3	-0.0277836149597299	0.878019731330203	0.995907431964605
POU2F1	OCT1_03	0.00147309614937972	2.46708379829513e-14	TFIP11	0.193315188190681	0.37681264556211	0.842269596329621
POU2F1	OCT1_03	0.00147309614937972	2.46708379829513e-14	EVA1A	-0.278260598530197	0.315272288755485	0.7880635301083
POU2F1	OCT1_03	0.00147309614937972	2.46708379829513e-14	ARL1	-0.323813313030298	0.054032117044699	0.476654865225013
POU2F1	OCT1_03	0.00147309614937972	2.46708379829513e-14	OTX2	0.111549575657855	0.529954148779667	0.934664462487195
POU2F1	OCT1_03	0.00147309614937972	2.46708379829513e-14	SLC7A11	-0.525225709288825	0.0252026430697966	0.328603692333118
POU2F1	OCT1_03	0.00147309614937972	2.46708379829513e-14	EYA1	-0.613139748694284	0.195542363258149	0.682188396718476
POU2F1	OCT1_03	0.00147309614937972	2.46708379829513e-14	FAM53C	-0.175302100347452	0.3064787239415	0.784122923895612
POU2F1	OCT1_03	0.00147309614937972	2.46708379829513e-14	VPS45	-0.15836860558595	0.386650739385315	0.845784476304841
POU2F1	OCT1_03	0.00147309614937972	2.46708379829513e-14	ERRFI1	-0.0274124094402599	0.894251371478381	0.99907065130165
POU2F1	OCT1_03	0.00147309614937972	2.46708379829513e-14	CTNND2	0.223109881862172	0.219660973946659	0.702500661961484
POU2F1	OCT1_03	0.00147309614937972	2.46708379829513e-14	CLVS1	0.00873760022763195	0.979658848394147	0.999724782039588
POU2F1	OCT1_03	0.00147309614937972	2.46708379829513e-14	DPY30	0.0604180239827592	0.726312706817548	0.96952918339922
POU2F1	OCT1_03	0.00147309614937972	2.46708379829513e-14	CDH6	0.158020143807321	0.372087709519324	0.842269596329621
POU2F1	OCT1_03	0.00147309614937972	2.46708379829513e-14	TAC3	-0.0384776124336461	0.879516430654387	0.995907431964605
POU2F1	OCT1_03	0.00147309614937972	2.46708379829513e-14	RPA3	0.0255348690819822	0.882479988944127	0.995907431964605
POU2F1	OCT1_03	0.00147309614937972	2.46708379829513e-14	SETD2	0.0339861371707558	0.844002111326391	0.991428565277186
POU2F1	OCT1_03	0.00147309614937972	2.46708379829513e-14	MOAP1	0.0634229016276495	0.717387228504863	0.968739664627128
POU2F1	OCT1_03	0.00147309614937972	2.46708379829513e-14	FAM89A	-0.0910306770827332	0.702696802830952	0.968739664627128
POU2F1	OCT1_03	0.00147309614937972	2.46708379829513e-14	NPTX2	-0.000127472480611589	0.99970321737124	0.999724782039588
POU2F1	OCT1_03	0.00147309614937972	2.46708379829513e-14	CHD2	-0.279821852290921	0.0983542255958805	0.57760976571744
POU2F1	OCT1_03	0.00147309614937972	2.46708379829513e-14	DPH5	0.065845058220571	0.707061365022026	0.968739664627128
POU2F1	OCT1_03	0.00147309614937972	2.46708379829513e-14	FEZF2	-0.30624505070067	0.189114496432638	0.682188396718476
POU2F1	OCT1_03	0.00147309614937972	2.46708379829513e-14	PLPP1	0.078225801362687	0.675737634821678	0.967077547988173
POU2F1	OCT1_03	0.00147309614937972	2.46708379829513e-14	PLPP7	0.677795475933235	0.0942730782655865	0.57760976571744
POU2F1	OCT1_03	0.00147309614937972	2.46708379829513e-14	BEND4	-0.704180793859304	0.184329863316303	0.682188396718476
POU2F1	OCT1_03	0.00147309614937972	2.46708379829513e-14	CREB5	0.476046179364516	0.0291506370466332	0.347188164913039
POU2F1	OCT1_03	0.00147309614937972	2.46708379829513e-14	ISL1	-0.320195859629395	0.146291237505237	0.653587525870708
POU2F1	OCT1_03	0.00147309614937972	2.46708379829513e-14	COL4A5	0.00931656972836551	0.95763875358137	0.999724782039588
POU2F1	OCT1_03	0.00147309614937972	2.46708379829513e-14	MTMR11	-0.211828610031081	0.430940951281396	0.893510596234821
POU2F1	OCT1_03	0.00147309614937972	2.46708379829513e-14	MED24	-0.262343469976854	0.122171071109131	0.622450620034404
POU2F1	OCT1_03	0.00147309614937972	2.46708379829513e-14	TBL1X	0.0956703972650992	0.584588321699052	0.949801993951632
POU2F1	OCT1_03	0.00147309614937972	2.46708379829513e-14	SYT1	0.259272169837097	0.12676639356244	0.622808803154596
POU2F1	OCT1_03	0.00147309614937972	2.46708379829513e-14	FAM117A	-0.350707037467182	0.0728841559069206	0.525696358562682
POU2F1	OCT1_03	0.00147309614937972	2.46708379829513e-14	ATP1B2	0.138714750822489	0.44138102457805	0.895977049891971
POU2F1	OCT1_03	0.00147309614937972	2.46708379829513e-14	NEIL3	0.393558083590471	0.294656823595446	0.780380181241065
POU2F1	OCT1_03	0.00147309614937972	2.46708379829513e-14	ITSN1	0.470873489942532	0.00375006864346134	0.175856770998029
POU2F1	OCT1_03	0.00147309614937972	2.46708379829513e-14	ACBD4	0.168857462400875	0.66407541596162	0.967077547988173
POU2F1	OCT1_03	0.00147309614937972	2.46708379829513e-14	KIF13A	-0.0335402149931706	0.85539871226235	0.994795846122627
POU2F1	OCT1_03	0.00147309614937972	2.46708379829513e-14	GAB2	0.289430638715589	0.315532238938011	0.7880635301083
POU2F1	OCT1_03	0.00147309614937972	2.46708379829513e-14	RAB26	0.00748745705629491	0.982568771828879	0.999724782039588
POU2F1	OCT1_03	0.00147309614937972	2.46708379829513e-14	MAP2K6	0.219861155505341	0.204414755643867	0.682188396718476
POU2F1	OCT1_03	0.00147309614937972	2.46708379829513e-14	STAG1	-0.128350900583426	0.462458426983906	0.907398955027818
POU2F1	OCT1_03	0.00147309614937972	2.46708379829513e-14	OPA3	-0.180205104241641	0.34956333064942	0.820082831073725
POU2F1	OCT1_03	0.00147309614937972	2.46708379829513e-14	NSMCE3	-0.0459944266595826	0.789955714538626	0.991223357296087
POU2F1	OCT1_03	0.00147309614937972	2.46708379829513e-14	TRAF3IP2	0.35963818067603	0.25088166933308	0.72155782634673
POU2F1	OCT1_03	0.00147309614937972	2.46708379829513e-14	TBR1	-0.723359141327757	0.276640858672243	0.756300412015245
POU2F1	OCT1_03	0.00147309614937972	2.46708379829513e-14	PPP2R3A	0.000211425525214042	0.999053152585418	0.999724782039588
POU2F1	OCT1_03	0.00147309614937972	2.46708379829513e-14	SRSF8	-0.613269100152463	6.98434910159293e-05	0.0157846289696
POU2F1	OCT1_03	0.00147309614937972	2.46708379829513e-14	EPHB3	0.0497800416199437	0.825874458599916	0.991428565277186
POU2F1	OCT1_03	0.00147309614937972	2.46708379829513e-14	HNF1B	0.926089963374998	0.24629677480425	0.72155782634673
POU2F1	OCT1_03	0.00147309614937972	2.46708379829513e-14	BCOR	-0.137934944839768	0.483950293757651	0.919098877220413
POU2F1	OCT1_03	0.00147309614937972	2.46708379829513e-14	CDC42EP3	-0.0441446665243329	0.830447121585535	0.991428565277186
POU2F1	OCT1_03	0.00147309614937972	2.46708379829513e-14	ASXL1	-0.147564660694881	0.390419431761262	0.845784476304841
POU2F1	OCT1_03	0.00147309614937972	2.46708379829513e-14	EMILIN3	0.295052187113909	0.440840122769362	0.895977049891971
POU2F1	OCT1_03	0.00147309614937972	2.46708379829513e-14	SFRP2	0.427466898537814	0.00931096209023468	0.252266004196759
POU2F1	OCT1_03	0.00147309614937972	2.46708379829513e-14	TRPS1	0.0277599798323521	0.882155115466949	0.995907431964605
POU2F1	OCT1_03	0.00147309614937972	2.46708379829513e-14	H3-3B	-0.197652485733179	0.247883595295553	0.72155782634673
POU2F1	OCT1_03	0.00147309614937972	2.46708379829513e-14	C5orf38	0.181500296837541	0.374884938223744	0.842269596329621
POU2F1	OCT1_03	0.00147309614937972	2.46708379829513e-14	CEP41	-6.3503043879521e-05	0.999724782039588	0.999724782039588
POU2F1	OCT1_03	0.00147309614937972	2.46708379829513e-14	UQCC2	-0.00498573371850259	0.976977199802621	0.999724782039588
POU2F1	OCT1_03	0.00147309614937972	2.46708379829513e-14	TCF12	-0.0251428869213861	0.88427179062344	0.995907431964605
POU2F1	OCT1_03	0.00147309614937972	2.46708379829513e-14	THAP2	0.0297136695079978	0.865449381488845	0.995907431964605
POU2F1	OCT1_03	0.00147309614937972	2.46708379829513e-14	GPR85	-0.243762927477499	0.598359638567527	0.950088606437432
POU2F1	OCT1_03	0.00147309614937972	2.46708379829513e-14	ITPRIP	0.648788632228857	0.0817799153708623	0.560068511327724
POU2F1	OCT1_03	0.00147309614937972	2.46708379829513e-14	TSNAX	0.138013230414806	0.422143983256824	0.881809524522921
POU2F1	OCT1_03	0.00147309614937972	2.46708379829513e-14	PTEN	-0.0576979707249345	0.738191758991484	0.978347991373454
POU2F1	OCT1_03	0.00147309614937972	2.46708379829513e-14	KCNJ13	-0.424627974560187	0.168852613382765	0.682108202766188
POU2F1	OCT1_03	0.00147309614937972	2.46708379829513e-14	H2AC21	-0.119093055588883	0.822204974303063	0.991428565277186
POU2F1	OCT1_03	0.00147309614937972	2.46708379829513e-14	H2AC20	0.19483270149433	0.262043400394057	0.724591194476248
POU2F1	OCT1_03	0.00147309614937972	2.46708379829513e-14	SLC24A1	0.0487631353150871	0.917315517622514	0.99907065130165
POU2F1	OCT1_03	0.00147309614937972	2.46708379829513e-14	SERTAD4	0.364195830824518	0.165504477155726	0.682108202766188
POU2F1	OCT1_03	0.00147309614937972	2.46708379829513e-14	ZBTB20	-0.0807408109500576	0.63970341527776	0.967077547988173
POU2F1	OCT1_03	0.00147309614937972	2.46708379829513e-14	NR2F2	0.0121726886920948	0.943826686833459	0.999724782039588
POU2F1	OCT1_03	0.00147309614937972	2.46708379829513e-14	CCN1	-0.0198875157825124	0.909718013239156	0.99907065130165
POU2F1	OCT1_03	0.00147309614937972	2.46708379829513e-14	ATF7IP	-0.100590712671669	0.559403377921917	0.949801993951632
POU2F1	OCT1_03	0.00147309614937972	2.46708379829513e-14	LYN	-0.0699814178205892	0.775887944395802	0.988819598308935
POU2F1	OCT1_03	0.00147309614937972	2.46708379829513e-14	ADNP	0.193753712522485	0.257523048433545	0.724591194476248
POU2F1	OCT1_03	0.00147309614937972	2.46708379829513e-14	MMP1	-0.663201177564552	0.336798822435448	0.815534291468693
POU2F1	OCT1_03	0.00147309614937972	2.46708379829513e-14	COL25A1	-0.0854842775778779	0.855407047624618	0.994795846122627
POU2F1	OCT1_03	0.00147309614937972	2.46708379829513e-14	CDR2L	0.193910406790048	0.412686978539724	0.874315914369864
POU2F1	OCT1_03	0.00147309614937972	2.46708379829513e-14	CCND1	-0.0554906791522988	0.747875695114598	0.982535416792924
POU2F1	OCT1_03	0.00147309614937972	2.46708379829513e-14	H2BC21	-0.199154867135808	0.413700837203674	0.874315914369864
POU2F1	OCT1_03	0.00147309614937972	2.46708379829513e-14	GNB3	-0.160197055282594	0.465286255676731	0.907398955027818
POU2F1	OCT1_03	0.00147309614937972	2.46708379829513e-14	H2AC6	0.0567034773803416	0.750087139077262	0.982535416792924
POU2F1	OCT1_03	0.00147309614937972	2.46708379829513e-14	ETV1	0.0975972969664635	0.595141904475875	0.950088606437432
POU2F1	OCT1_03	0.00147309614937972	2.46708379829513e-14	ZNF428	-0.131944742326112	0.443026804503589	0.896633353592339
POU2F1	OCT1_03	0.00147309614937972	2.46708379829513e-14	H2BC4	0.00612488640459085	0.985740605667916	0.999724782039588
POU2F1	OCT1_03	0.00147309614937972	2.46708379829513e-14	TBXAS1	-0.492711522557769	0.507288477442231	0.934664462487195
POU2F1	OCT1_03	0.00147309614937972	2.46708379829513e-14	CSRNP3	0.0543903414476681	0.756316647141897	0.982535416792924
POU2F1	OCT1_03	0.00147309614937972	2.46708379829513e-14	JARID2	-0.02795330486219	0.871438031643475	0.995907431964605
POU2F1	OCT1_03	0.00147309614937972	2.46708379829513e-14	PMEL	0.0967818906010657	0.57444401546449	0.949801993951632
POU2F1	OCT1_03	0.00147309614937972	2.46708379829513e-14	PDZRN4	-0.358144570397086	0.110906617641984	0.593402834323354
POU2F1	OCT1_03	0.00147309614937972	2.46708379829513e-14	ITPR3	-0.666227082335942	0.102248740278714	0.57760976571744
POU2F1	OCT1_03	0.00147309614937972	2.46708379829513e-14	FZD4	-0.479997219587503	0.135122440195575	0.627486400360275
POU2F1	OCT1_03	0.00147309614937972	2.46708379829513e-14	SEC22A	-0.145534109189404	0.540395972411476	0.934664462487195
POU2F1	OCT1_03	0.00147309614937972	2.46708379829513e-14	LRRN1	0.231184096493463	0.17490446020728	0.682108202766188
POU2F1	OCT1_03	0.00147309614937972	2.46708379829513e-14	PBX1	-0.118811541411204	0.490092579189691	0.923878687652388
POU2F1	OCT1_03	0.00147309614937972	2.46708379829513e-14	C1orf122	0.106121405546584	0.537894125605473	0.934664462487195
POU2F1	OCT1_03	0.00147309614937972	2.46708379829513e-14	TP53INP2	0.20403852019207	0.388212504101691	0.845784476304841
POU2F1	OCT1_03	0.00147309614937972	2.46708379829513e-14	DUSP6	0.243475922801931	0.165265634685467	0.682108202766188
POU2F1	OCT1_03	0.00147309614937972	2.46708379829513e-14	THRA	-0.0695048553423956	0.705435395364905	0.968739664627128
POU2F1	OCT1_03	0.00147309614937972	2.46708379829513e-14	SNCAIP	0.0317040094274866	0.897480815753444	0.99907065130165
POU2F1	OCT1_03	0.00147309614937972	2.46708379829513e-14	SKIDA1	-0.239614704415818	0.202191637268874	0.682188396718476
POU2F1	OCT1_03	0.00147309614937972	2.46708379829513e-14	SEL1L3	0.565520684048129	0.0884207867039285	0.57760976571744
POU2F1	OCT1_03	0.00147309614937972	2.46708379829513e-14	MBIP	-0.0651606578991102	0.705751657864823	0.968739664627128
POU2F1	OCT1_03	0.00147309614937972	2.46708379829513e-14	ANK3	-0.112671461775442	0.519301666608172	0.934664462487195
POU2F1	OCT1_03	0.00147309614937972	2.46708379829513e-14	PLEKHA6	0.0966977210808625	0.668590426513266	0.967077547988173
POU2F1	OCT1_03	0.00147309614937972	2.46708379829513e-14	NUFIP2	-0.179119987872423	0.295896083691102	0.780558534098306
POU2F1	OCT1_03	0.00147309614937972	2.46708379829513e-14	DLL3	-0.0942885004826455	0.633186770828036	0.967077547988173
POU2F1	OCT1_03	0.00147309614937972	2.46708379829513e-14	PDE4D	0.475186684348905	0.0628661195417599	0.507419393444205
POU2F1	OCT1_03	0.00147309614937972	2.46708379829513e-14	PPP1CC	0.405815763562127	0.014062500331267	0.252266004196759
POU2F1	OCT1_03	0.00147309614937972	2.46708379829513e-14	CADM1	0.313398743101979	0.0627118917043997	0.507419393444205
POU2F1	OCT1_03	0.00147309614937972	2.46708379829513e-14	PYGO1	-0.30849905081769	0.125187924815823	0.622450620034404
POU2F1	OCT1_03	0.00147309614937972	2.46708379829513e-14	CPD	0.0885310260054019	0.635788375223595	0.967077547988173
POU2F1	OCT1_03	0.00147309614937972	2.46708379829513e-14	SLITRK6	-0.00427683355115716	0.989475236616946	0.999724782039588
POU2F1	OCT1_03	0.00147309614937972	2.46708379829513e-14	PRRC2A	0.196428893259105	0.250882501253864	0.72155782634673
POU2F1	OCT1_03	0.00147309614937972	2.46708379829513e-14	DIP2B	-0.480574052434503	0.00963867865060479	0.252266004196759
POU2F1	OCT1_03	0.00147309614937972	2.46708379829513e-14	TSPAN13	0.134549224715111	0.433996026453194	0.894374790076795
POU2F1	OCT1_03	0.00147309614937972	2.46708379829513e-14	CXXC4	0.291981035094037	0.0991924585444448	0.57760976571744
POU2F1	OCT1_03	0.00147309614937972	2.46708379829513e-14	SRF	0.0981625969514171	0.63331140710052	0.967077547988173
POU2F1	OCT1_03	0.00147309614937972	2.46708379829513e-14	LLGL2	-0.0288343334616815	0.891174126508429	0.998704227723495
POU2F1	OCT1_03	0.00147309614937972	2.46708379829513e-14	SESN3	-0.235062656138325	0.167578302424572	0.682108202766188
POU2F1	OCT1_03	0.00147309614937972	2.46708379829513e-14	ZEB2	-0.42746094766162	0.00931205090884109	0.252266004196759
POU2F1	OCT1_03	0.00147309614937972	2.46708379829513e-14	RHOBTB2	-0.368456693758352	0.194875037113845	0.682188396718476
POU2F1	OCT1_03	0.00147309614937972	2.46708379829513e-14	RHOBTB1	-0.493297377819132	0.00480470295043715	0.191622858846846
POU2F1	OCT1_03	0.00147309614937972	2.46708379829513e-14	NIN	-0.371071504262872	0.0307283775008376	0.35632655633821
POU2F1	OCT1_03	0.00147309614937972	2.46708379829513e-14	NEK10	-0.982351071147086	0.11978297901972	0.622309643469553
POU2F1	OCT1_03	0.00147309614937972	2.46708379829513e-14	NEUROG1	-0.0981930353872487	0.717510835001664	0.968739664627128
POU2F1	OCT1_03	0.00147309614937972	2.46708379829513e-14	SLC6A15	0.183844378893192	0.567348927526777	0.949801993951632
POU2F1	OCT1_03	0.00147309614937972	2.46708379829513e-14	FOXP1	0.257856770046034	0.128926867197197	0.622823538464785
POU2F1	OCT1_03	0.00147309614937972	2.46708379829513e-14	SLC25A12	0.427945886175516	0.0291883855457865	0.347188164913039
POU2F1	OCT1_03	0.00147309614937972	2.46708379829513e-14	TSC1	0.0326668068825273	0.863935832670198	0.995907431964605
POU2F1	OCT1_03	0.00147309614937972	2.46708379829513e-14	NEDD4	-0.274271362457544	0.364500356144189	0.840070081273466
POU2F1	OCT1_03	0.00147309614937972	2.46708379829513e-14	HOXB6	-0.215117346344529	0.501942704735395	0.934664462487195
POU2F1	OCT1_03	0.00147309614937972	2.46708379829513e-14	CADM2	-0.399112028371976	0.223993060961025	0.709660258558761
POU2F1	OCT1_03	0.00147309614937972	2.46708379829513e-14	CRYZL1	0.130027114078033	0.449741003228553	0.899482006457107
POU2F1	OCT1_03	0.00147309614937972	2.46708379829513e-14	E2F3	0.232380190762964	0.208400880489871	0.685438636298795
POU2F1	OCT1_03	0.00147309614937972	2.46708379829513e-14	NR6A1	0.0607676816708912	0.724790160350531	0.96952918339922
POU2F1	OCT1_03	0.00147309614937972	2.46708379829513e-14	PAX6	0.0565461705346644	0.754616364756218	0.982535416792924
POU2F1	OCT1_03	0.00147309614937972	2.46708379829513e-14	GPC4	0.379484822163984	0.0224486511392995	0.304403709448901
POU2F1	OCT1_03	0.00147309614937972	2.46708379829513e-14	PCDH1	-0.0796056342629168	0.805741374489634	0.991223357296087
POU2F1	OCT1_03	0.00147309614937972	2.46708379829513e-14	SLC1A2	-0.115365361375689	0.805450375990816	0.991223357296087
POU2F1	OCT1_03	0.00147309614937972	2.46708379829513e-14	SPTY2D1	-0.218238795160334	0.214992596595063	0.692654596453776
POU2F1	OCT1_03	0.00147309614937972	2.46708379829513e-14	YRDC	-0.0678931570555578	0.702821299706435	0.968739664627128
POU2F1	OCT1_03	0.00147309614937972	2.46708379829513e-14	RHOB	0.226756508576917	0.183543423861725	0.682188396718476
POU2F1	OCT1_03	0.00147309614937972	2.46708379829513e-14	H2AW	0.223201857759219	0.190694335676773	0.682188396718476
POU2F1	OCT1_03	0.00147309614937972	2.46708379829513e-14	PHC2	-0.044101479106217	0.798418392097084	0.991223357296087
POU2F1	OCT1_03	0.00147309614937972	2.46708379829513e-14	NRXN3	-0.360273515135133	0.24998415382967	0.72155782634673
POU2F1	OCT1_03	0.00147309614937972	2.46708379829513e-14	TTI2	0.263130181182327	0.152663242584256	0.66242451151623
POU2F1	OCT1_03	0.00147309614937972	2.46708379829513e-14	TSPYL2	-0.255832055787919	0.164795871781634	0.682108202766188
POU2F1	OCT1_03	0.00147309614937972	2.46708379829513e-14	NRXN1	-0.0985057621189015	0.662744904087107	0.967077547988173
POU2F1	OCT1_03	0.00147309614937972	2.46708379829513e-14	CDK2	0.0905536449871055	0.659986407647164	0.967077547988173
POU2F1	OCT1_03	0.00147309614937972	2.46708379829513e-14	LCOR	0.403258547656375	0.0147393348300218	0.252266004196759
POU2F1	OCT1_03	0.00147309614937972	2.46708379829513e-14	MCC	0.309032363224914	0.0907216948423853	0.57760976571744
POU2F1	OCT1_03	0.00147309614937972	2.46708379829513e-14	UBE2S	-0.00867151643997147	0.959967976400347	0.999724782039588
POU2F1	OCT1_03	0.00147309614937972	2.46708379829513e-14	IRX2	0.367357100038414	0.0275199633530606	0.347188164913039
POU2F1	OCT1_03	0.00147309614937972	2.46708379829513e-14	EGLN3	0.189747608508966	0.290222446437949	0.776455443430374
POU2F1	OCT1_03	0.00147309614937972	2.46708379829513e-14	NFYB	0.00513532302847159	0.976286627377806	0.999724782039588
POU2F1	OCT1_03	0.00147309614937972	2.46708379829513e-14	DNAH7	0.385073600252221	0.306117125128804	0.784122923895612
POU2F1	OCT1_03	0.00147309614937972	2.46708379829513e-14	ALDH1A1	-0.790147384366813	0.0196201113543554	0.271478275474551
POU2F1	OCT1_03	0.00147309614937972	2.46708379829513e-14	SYNPR	-0.0639143684571456	0.918677138294261	0.99907065130165
POU2F1	OCT1_03	0.00147309614937972	2.46708379829513e-14	REL	-0.702405209212708	7.42126908787423e-06	0.00251581022078936
POU2F1	OCT1_03	0.00147309614937972	2.46708379829513e-14	POU2F1	1	2.27177002464245e-236	1.54026007670758e-233
POU2F1	OCT1_03	0.00147309614937972	2.46708379829513e-14	POU3F4	0.0195802613135251	0.960124160957701	0.999724782039588
POU2F1	OCT1_03	0.00147309614937972	2.46708379829513e-14	ING1	-0.213625232619189	0.210928023385636	0.687544230074334
POU2F1	OCT1_03	0.00147309614937972	2.46708379829513e-14	MAF	-0.113039120572818	0.5179305754037	0.934664462487195
POU2F1	OCT1_03	0.00147309614937972	2.46708379829513e-14	SH3BGRL	0.00138501624868378	0.99360357866072	0.999724782039588
POU2F1	OCT1_03	0.00147309614937972	2.46708379829513e-14	UTP18	-0.00412542847966746	0.980949065609672	0.999724782039588
POU2F1	OCT1_03	0.00147309614937972	2.46708379829513e-14	LIPG	-0.160490494555943	0.567743711165786	0.949801993951632
POU2F1	OCT1_03	0.00147309614937972	2.46708379829513e-14	CRACR2B	0.0181119758477783	0.924318273280654	0.99907065130165
POU2F1	OCT1_03	0.00147309614937972	2.46708379829513e-14	ID4	0.325679052111047	0.0525835491366595	0.476654865225013
POU2F1	OCT1_03	0.00147309614937972	2.46708379829513e-14	ID3	0.167678110946916	0.328318438218486	0.801071988148532
POU2F1	OCT1_03	0.00147309614937972	2.46708379829513e-14	NFIA	0.0743444503646745	0.671243074269418	0.967077547988173
POU2F1	OCT1_03	0.00147309614937972	2.46708379829513e-14	STOML2	0.317725643226065	0.0589809589951062	0.507419393444205
POU2F1	OCT1_03	0.00147309614937972	2.46708379829513e-14	SYT6	-0.0339706296024234	0.912273333066568	0.99907065130165
POU2F1	OCT1_03	0.00147309614937972	2.46708379829513e-14	TPD52	0.242252036400029	0.18917174350669	0.682188396718476
POU2F1	OCT1_03	0.00147309614937972	2.46708379829513e-14	ZC3H14	0.203267586667242	0.234429478238822	0.72155782634673
POU2F1	OCT1_03	0.00147309614937972	2.46708379829513e-14	SRSF7	0.0781046194420054	0.650705861058988	0.967077547988173
POU2F1	OCT1_03	0.00147309614937972	2.46708379829513e-14	PITX2	0.00710092026601486	0.971392566125175	0.999724782039588
POU2F1	OCT1_03	0.00147309614937972	2.46708379829513e-14	TWIST1	0.0631283874777685	0.809788833446678	0.991223357296087
POU2F1	OCT1_03	0.00147309614937972	2.46708379829513e-14	LUC7L3	0.00422209683659202	0.980502741939142	0.999724782039588
POU2F1	OCT1_03	0.00147309614937972	2.46708379829513e-14	ARMH4	0.2043426059297	0.239004927747576	0.72155782634673
POU2F1	OCT1_03	0.00147309614937972	2.46708379829513e-14	MNT	-0.0282585648047759	0.88649469013432	0.996755223733116
POU2F1	OCT1_03	0.00147309614937972	2.46708379829513e-14	PRDM2	-0.280319159953161	0.097732650300402	0.57760976571744
POU2F1	OCT1_03	0.00147309614937972	2.46708379829513e-14	PNMA1	0.245661603388573	0.148685821278839	0.654603810565278
POU2F1	OCT1_03	0.00147309614937972	2.46708379829513e-14	AHCY	0.0124908451748344	0.94236090083642	0.999724782039588
POU2F1	OCT1_03	0.00147309614937972	2.46708379829513e-14	ARF6	-0.0520101209747224	0.763222730499231	0.982535416792924
POU2F1	OCT1_03	0.00147309614937972	2.46708379829513e-14	BCL2L1	-0.275784472030191	0.12030955600914	0.622309643469553
POU2F1	OCT1_03	0.00147309614937972	2.46708379829513e-14	PLAGL1	0.00779749033674921	0.964000151769016	0.999724782039588
POU2F1	OCT1_03	0.00147309614937972	2.46708379829513e-14	NPHP4	0.122944871015431	0.735086534771086	0.977232687401561
POU2F1	OCT1_03	0.00147309614937972	2.46708379829513e-14	STX12	-0.395978498731395	0.016817997715651	0.254394730539638
POU2F1	OCT1_03	0.00147309614937972	2.46708379829513e-14	YTHDC2	0.235840009618655	0.172597092040532	0.682108202766188
POU2F1	OCT1_03	0.00147309614937972	2.46708379829513e-14	SHOX2	-0.050466728600773	0.869945072524314	0.995907431964605
POU2F1	OCT1_03	0.00147309614937972	2.46708379829513e-14	NOTCH2	-0.011495154031026	0.947745248209168	0.999724782039588
POU2F1	OCT1_03	0.00147309614937972	2.46708379829513e-14	FNBP1	-0.0509398700247946	0.774798819491722	0.988819598308935
POU2F1	OCT1_03	0.00147309614937972	2.46708379829513e-14	PKP4	0.313532010950724	0.066643591760039	0.513458581969391
POU2F1	OCT1_03	0.00147309614937972	2.46708379829513e-14	JAZF1	0.574854948996068	0.0157823205248594	0.254394730539638
POU2F1	OCT1_03	0.00147309614937972	2.46708379829513e-14	MAB21L2	-0.0885046561576255	0.702836377216298	0.968739664627128
POU2F1	OCT1_03	0.00147309614937972	2.46708379829513e-14	CPEB4	0.104617811232343	0.57541725483477	0.949801993951632
POU2F1	OCT1_03	0.00147309614937972	2.46708379829513e-14	ANKRD17	0.343047453389644	0.0405339179072346	0.404147005016251
POU2F1	OCT1_03	0.00147309614937972	2.46708379829513e-14	CCDC91	0.389431048847132	0.0188921130415483	0.26685109671187
POU2F1	OCT1_03	0.00147309614937972	2.46708379829513e-14	ZNF362	-0.40118858023409	0.0310077681769238	0.35632655633821
POU2F1	OCT1_03	0.00147309614937972	2.46708379829513e-14	GRM8	0.301910216503376	0.510497257501246	0.934664462487195
POU2F1	OCT1_03	0.00147309614937972	2.46708379829513e-14	EIF4A1	-0.0224259899470353	0.8967061555523	0.99907065130165
POU2F1	OCT1_03	0.00147309614937972	2.46708379829513e-14	PATZ1	0.531528082214918	0.000850221879895792	0.101720926294222
POU2F1	OCT1_03	0.00147309614937972	2.46708379829513e-14	ZBTB10	-0.0443592249566052	0.79726475015308	0.991223357296087
POU2F1	OCT1_03	0.00147309614937972	2.46708379829513e-14	C21orf62	-0.158839747333212	0.661172630100626	0.967077547988173
POU2F1	OCT1_03	0.00147309614937972	2.46708379829513e-14	ITM2B	-0.26047563825599	0.124950680772893	0.622450620034404
POU2F1	OCT1_03	0.00147309614937972	2.46708379829513e-14	CNMD	0.129632150622373	0.527935691705648	0.934664462487195
POU2F1	OCT1_03	0.00147309614937972	2.46708379829513e-14	GPM6A	-0.0289083407669662	0.883901969761017	0.995907431964605
POU2F1	OCT1_03	0.00147309614937972	2.46708379829513e-14	PPP3CB	0.395644076121816	0.0169191024837246	0.254394730539638
POU2F1	OCT1_03	0.00147309614937972	2.46708379829513e-14	C8orf82	-0.106654427669821	0.535842325393991	0.934664462487195
POU2F1	OCT1_03	0.00147309614937972	2.46708379829513e-14	BCL6	-0.109149026176347	0.779839151112245	0.990132854782963
POU2F1	OCT1_03	0.00147309614937972	2.46708379829513e-14	DTNA	-0.137156029982063	0.439225149013228	0.895977049891971
POU2F1	OCT1_03	0.00147309614937972	2.46708379829513e-14	GDI1	0.350892042999595	0.0358797617970785	0.374253515360296
POU2F1	OCT1_03	0.00147309614937972	2.46708379829513e-14	LMNA	-0.493012374321456	0.00225050557832951	0.167718717521094
POU2F1	OCT1_03	0.00147309614937972	2.46708379829513e-14	DLG2	-0.0324062824173785	0.924643753414861	0.99907065130165
POU2F1	OCT1_03	0.00147309614937972	2.46708379829513e-14	BNC2	-0.254514909149898	0.29301483338739	0.77907473347706
POU2F1	OCT1_03	0.00147309614937972	2.46708379829513e-14	CASK	0.0443488862163316	0.797311017087215	0.991223357296087
POU2F1	OCT1_03	0.00147309614937972	2.46708379829513e-14	CNOT2	0.241991811141754	0.155042568507793	0.66530924967268
POU2F1	OCT1_03	0.00147309614937972	2.46708379829513e-14	ZIC1	-0.11521342139767	0.50985874403794	0.934664462487195
POU2F1	OCT1_03	0.00147309614937972	2.46708379829513e-14	PRKCB	0.580416712284785	0.0145744388146271	0.252266004196759
POU2F1	OCT1_03	0.00147309614937972	2.46708379829513e-14	TCEAL1	-0.0811505160092878	0.653474200080435	0.967077547988173
POU2F1	OCT1_03	0.00147309614937972	2.46708379829513e-14	RGL1	-0.23826253823275	0.3117302859411	0.7880635301083
POU2F1	OCT1_03	0.00147309614937972	2.46708379829513e-14	ZIC3	0.442507292028854	0.0126762611708706	0.252266004196759
POU2F1	OCT1_03	0.00147309614937972	2.46708379829513e-14	HOXC6	-0.465290221492815	0.24531901578668	0.72155782634673
POU2F1	OCT1_03	0.00147309614937972	2.46708379829513e-14	OLFML3	0.125853103707579	0.47818663614223	0.918443454120203
POU2F1	OCT1_03	0.00147309614937972	2.46708379829513e-14	PI4KB	0.141066302221711	0.41891536023441	0.879333171018359
POU2F1	OCT1_03	0.00147309614937972	2.46708379829513e-14	NCALD	0.107788494543101	0.585097655341458	0.949801993951632
POU2F1	OCT1_03	0.00147309614937972	2.46708379829513e-14	SCUBE2	0.0131229237506054	0.973270035512101	0.999724782039588
POU2F1	OCT1_03	0.00147309614937972	2.46708379829513e-14	TOPBP1	-0.219461124959046	0.205260225561311	0.682188396718476
POU2F1	OCT1_03	0.00147309614937972	2.46708379829513e-14	LAMTOR5	-0.126269401332395	0.463056186101339	0.907398955027818
POU2F1	OCT1_03	0.00147309614937972	2.46708379829513e-14	NCAM1	0.00164275290458066	0.992880507909035	0.999724782039588
POU2F1	OCT1_03	0.00147309614937972	2.46708379829513e-14	SMARCA2	-0.348661789035746	0.0949643942717122	0.57760976571744
POU2F1	OCT1_03	0.00147309614937972	2.46708379829513e-14	PHKA1	0.688887477705831	0.198301009613085	0.682188396718476
POU2F1	OCT1_03	0.00147309614937972	2.46708379829513e-14	ARPC5	0.0524731472438258	0.761175805708329	0.982535416792924
POU2F1	OCT1_03	0.00147309614937972	2.46708379829513e-14	MEIS1	0.00816072109233085	0.975201885865434	0.999724782039588
POU2F1	OCT1_03	0.00147309614937972	2.46708379829513e-14	COMMD10	0.0275625703342716	0.873220460785923	0.995907431964605
POU2F1	OCT1_03	0.00147309614937972	2.46708379829513e-14	KCNS3	0.457561300944583	0.215560648748889	0.692654596453776
POU2F1	OCT1_03	0.00147309614937972	2.46708379829513e-14	CHM	-0.238690590384823	0.173994748569742	0.682108202766188
POU2F1	OCT1_03	0.00147309614937972	2.46708379829513e-14	DIXDC1	0.0540713414959107	0.754122920109423	0.982535416792924
POU2F1	OCT1_03	0.00147309614937972	2.46708379829513e-14	UCKL1	0.167710641876353	0.358885441451648	0.834561509352667
POU2F1	OCT1_03	0.00147309614937972	2.46708379829513e-14	SALL3	0.189475825950713	0.268381938698375	0.736692123228739
POU2F1	OCT1_03	0.00147309614937972	2.46708379829513e-14	HOXB3	-0.116885027658039	0.732160505019148	0.975255053836901
POU2F1	OCT1_03	0.00147309614937972	2.46708379829513e-14	ZIC4	-0.115633733182884	0.542864723743112	0.936113856894388
POU2F1	OCT1_03	0.00147309614937972	2.46708379829513e-14	FES	0.0609047492480234	0.876308756396384	0.995907431964605
POU2F1	OCT1_03	0.00147309614937972	2.46708379829513e-14	FAM50A	-0.0352912359354785	0.838089399313776	0.991428565277186
POU2F1	OCT1_03	0.00147309614937972	2.46708379829513e-14	NSF	0.138429306795406	0.465686947558525	0.907398955027818
POU2F1	OCT1_03	0.00147309614937972	2.46708379829513e-14	LDB2	0.0303634641615898	0.875752765539711	0.995907431964605
POU2F1	OCT1_03	0.00147309614937972	2.46708379829513e-14	PPIP5K2	-0.043401834661751	0.801552036681354	0.991223357296087
POU2F1	OCT1_03	0.00147309614937972	2.46708379829513e-14	C12orf57	0.161810904137535	0.345765201735186	0.820082831073725
POU2F1	OCT1_03	0.00147309614937972	2.46708379829513e-14	JAM3	0.158340070946647	0.363623708035253	0.840070081273466
POU2F1	OCT1_03	0.00147309614937972	2.46708379829513e-14	GALNT1	0.00196405961313708	0.990929476170434	0.999724782039588
POU2F1	OCT1_03	0.00147309614937972	2.46708379829513e-14	HS3ST1	0.072627893543852	0.805111555369148	0.991223357296087
POU2F1	OCT1_03	0.00147309614937972	2.46708379829513e-14	HFM1	-0.909833606407619	0.0118284423780116	0.252266004196759
POU2F1	OCT1_03	0.00147309614937972	2.46708379829513e-14	CHD6	0.278642435479324	0.0998404065011453	0.57760976571744
POU2F1	OCT1_03	0.00147309614937972	2.46708379829513e-14	NDUFA4	-0.0518009609769374	0.764147894792383	0.982535416792924
POU2F1	OCT1_03	0.00147309614937972	2.46708379829513e-14	PTPRD	-0.0487369147048481	0.777737146394885	0.989316670273419
POU2F1	OCT1_03	0.00147309614937972	2.46708379829513e-14	GNAO1	-0.00615653266762181	0.984074574827367	0.999724782039588
POU2F1	OCT1_03	0.00147309614937972	2.46708379829513e-14	SLC35C2	0.0320611322025988	0.85273854712552	0.994795846122627
POU2F1	OCT1_03	0.00147309614937972	2.46708379829513e-14	SLC17A6	-0.0623654543206694	0.873361214376704	0.995907431964605
POU2F1	OCT1_03	0.00147309614937972	2.46708379829513e-14	CUX1	-0.0626001069659422	0.716828171075335	0.968739664627128
POU2F1	OCT1_03	0.00147309614937972	2.46708379829513e-14	EIF1AX	0.037773573901415	0.826867559683005	0.991428565277186
POU2F1	OCT1_03	0.00147309614937972	2.46708379829513e-14	SH3GL3	-0.3491960271899	0.169498796292632	0.682108202766188
POU2F1	OCT1_03	0.00147309614937972	2.46708379829513e-14	IQCB1	0.308657847144116	0.0712211953931643	0.524869244310494
POU2F1	OCT1_03	0.00147309614937972	2.46708379829513e-14	MGAT5B	-0.520375408095014	0.479624591904986	0.918603031953618
POU2F1	OCT1_03	0.00147309614937972	2.46708379829513e-14	CSRNP1	-0.159883298894771	0.601837904542908	0.953378736635728
POU2F1	OCT1_03	0.00147309614937972	2.46708379829513e-14	ESRRA	-0.237048078880036	0.253905311202118	0.724591194476248
POU2F1	OCT1_03	0.00147309614937972	2.46708379829513e-14	MARF1	0.254678690239002	0.209271088073526	0.685438636298795
POU2F1	OCT1_03	0.00147309614937972	2.46708379829513e-14	TMOD2	-0.122961647827071	0.638242085185881	0.967077547988173
POU2F1	OCT1_03	0.00147309614937972	2.46708379829513e-14	TLL2	-0.717998524334644	0.171960406649839	0.682108202766188
POU2F1	OCT1_03	0.00147309614937972	2.46708379829513e-14	TAS2R4	-0.775042308450232	0.0702168441749516	0.524869244310494
POU2F1	OCT1_03	0.00147309614937972	2.46708379829513e-14	SLC39A13	-0.357151389464246	0.0351847317826752	0.372738252322715
POU2F1	OCT1_03	0.00147309614937972	2.46708379829513e-14	STAT4	0.123104419181079	0.921429983053874	0.99907065130165
POU2F1	OCT1_03	0.00147309614937972	2.46708379829513e-14	TMCC1	-0.158866540042066	0.385140227826835	0.845784476304841
POU2F1	OCT1_03	0.00147309614937972	2.46708379829513e-14	LRRTM4	-0.00130358126663292	0.996627775009063	0.999724782039588
POU2F1	OCT1_03	0.00147309614937972	2.46708379829513e-14	BCL2	-0.0362075285412483	0.860608101589123	0.995907431964605
POU2F1	OCT1_03	0.00147309614937972	2.46708379829513e-14	FZD2	-0.0810253259388366	0.638520418837629	0.967077547988173
POU2F1	OCT1_03	0.00147309614937972	2.46708379829513e-14	NRAS	-0.199518054799019	0.243357553486206	0.72155782634673
POU2F1	OCT1_03	0.00147309614937972	2.46708379829513e-14	CSNK1E	-0.00559551085753172	0.974162299229753	0.999724782039588
POU2F1	OCT1_03	0.00147309614937972	2.46708379829513e-14	H2AC12	0.244304848704553	0.39993035628704	0.860533539014627
POU2F1	OCT1_03	0.00147309614937972	2.46708379829513e-14	RRAS	-0.288636070353588	0.0978192466512103	0.57760976571744
POU2F1	OCT1_03	0.00147309614937972	2.46708379829513e-14	ROGDI	0.0375607138405458	0.827828540828406	0.991428565277186
POU2F1	OCT1_03	0.00147309614937972	2.46708379829513e-14	VSNL1	0.578962617049528	0.0148829501001038	0.252266004196759
POU2F1	OCT1_03	0.00147309614937972	2.46708379829513e-14	MRAS	0.163155323719066	0.397743540956569	0.858822040664185
POU2F1	OCT1_03	0.00147309614937972	2.46708379829513e-14	ADNP2	-0.127889923309927	0.48546242948819	0.919395327354729
POU2F1	OCT1_03	0.00147309614937972	2.46708379829513e-14	SOX2	0.220866285883663	0.202301068517883	0.682188396718476
POU2F1	OCT1_03	0.00147309614937972	2.46708379829513e-14	RRM2B	0.0424101988203563	0.80885862816964	0.991223357296087
POU2F1	OCT1_03	0.00147309614937972	2.46708379829513e-14	NR2C2	0.129683827895431	0.519120144470902	0.934664462487195
POU2F1	OCT1_03	0.00147309614937972	2.46708379829513e-14	JUND	-0.12793096507961	0.457142836097156	0.906265622438221
POU2F1	OCT1_03	0.00147309614937972	2.46708379829513e-14	PCYT1B	0.230292201040373	0.522113276316767	0.934664462487195
POU2F1	OCT1_03	0.00147309614937972	2.46708379829513e-14	KCTD6	0.0963478913205708	0.576169362181293	0.949801993951632
POU2F1	OCT1_03	0.00147309614937972	2.46708379829513e-14	H3C2	0.246119923246222	0.358164797565864	0.834561509352667
POU2F1	OCT1_03	0.00147309614937972	2.46708379829513e-14	CD79B	-0.876739083662034	0.0509770596847511	0.473458170770702
POU2F1	OCT1_03	0.00147309614937972	2.46708379829513e-14	EAF2	-0.0310068917564259	0.94189933080052	0.999724782039588
POU2F1	OCT1_03	0.00147309614937972	2.46708379829513e-14	PRRX1	0.316035920544535	0.251161721265234	0.72155782634673
POU2F1	OCT1_03	0.00147309614937972	2.46708379829513e-14	ARHGAP4	-0.095571478536352	0.806779248860566	0.991223357296087
POU2F1	OCT1_03	0.00147309614937972	2.46708379829513e-14	TSC22D3	-0.0749804993047624	0.66383931940945	0.967077547988173
POU2F1	OCT1_03	0.00147309614937972	2.46708379829513e-14	COL23A1	-0.207448516619033	0.476691678990891	0.918173177147227
POU2F1	OCT1_03	0.00147309614937972	2.46708379829513e-14	KANSL1L	-0.392339598099856	0.0389190297304058	0.399804578139623
POU2F1	OCT1_03	0.00147309614937972	2.46708379829513e-14	GPRC5B	0.104811918563073	0.568072399113769	0.949801993951632
POU2F1	OCT1_03	0.00147309614937972	2.46708379829513e-14	SCOC	-0.206088174373881	0.227861197541327	0.718020939920893
POU2F1	OCT1_03	0.00147309614937972	2.46708379829513e-14	DPYSL3	0.0536223559227841	0.756102358458557	0.982535416792924
POU2F1	OCT1_03	0.00147309614937972	2.46708379829513e-14	RGS13	-0.130811517467917	0.718696240866438	0.968739664627128
POU2F1	OCT1_03	0.00147309614937972	2.46708379829513e-14	EBF1	-0.0288764523386573	0.925392874656986	0.99907065130165
POU2F1	OCT1_03	0.00147309614937972	2.46708379829513e-14	ATP1B1	-0.309462311770628	0.0662657511981454	0.513458581969391
POU2F1	OCT1_03	0.00147309614937972	2.46708379829513e-14	SCN3A	-0.359757692957304	0.341621610284985	0.818443292484877
POU2F1	OCT1_03	0.00147309614937972	2.46708379829513e-14	REST	-0.105503775524782	0.54027631443419	0.934664462487195
POU2F1	OCT1_03	0.00147309614937972	2.46708379829513e-14	ATP2B1	0.113438754364788	0.51006059940196	0.934664462487195
POU2F1	OCT1_03	0.00147309614937972	2.46708379829513e-14	ATP13A3	0.168838514367739	0.347590833648015	0.820082831073725
POU2F1	OCT1_03	0.00147309614937972	2.46708379829513e-14	RCOR1	-0.0178881479545261	0.917527095792933	0.99907065130165
POU2F1	OCT1_03	0.00147309614937972	2.46708379829513e-14	SRSF1	0.0350387589811933	0.839232568239193	0.991428565277186
POU2F1	OCT1_03	0.00147309614937972	2.46708379829513e-14	DCUN1D3	0.182414835583869	0.613982426890316	0.961385878594998
POU2F1	OCT1_03	0.00147309614937972	2.46708379829513e-14	BAZ1A	0.160886610176159	0.348564192876518	0.820082831073725
POU2F1	OCT1_03	0.00147309614937972	2.46708379829513e-14	NME3	-0.114343862533779	0.506668537118597	0.934664462487195
POU2F1	OCT1_03	0.00147309614937972	2.46708379829513e-14	PMP22	-0.554783573688673	0.00119944334316286	0.116174655237774
POU2F1	OCT1_03	0.00147309614937972	2.46708379829513e-14	MCTS1	-0.0718950569868095	0.676907732767078	0.967077547988173
POU2F1	OCT1_03	0.00147309614937972	2.46708379829513e-14	ERBB4	0.247325303626253	0.213587216085162	0.692654596453776
POU2F1	OCT1_03	0.00147309614937972	2.46708379829513e-14	CACNB3	0.118820767640411	0.531724305256632	0.934664462487195
POU2F1	OCT1_03	0.00147309614937972	2.46708379829513e-14	SCAF4	0.0652052283071456	0.714083464666748	0.968739664627128
POU2F1	OCT1_03	0.00147309614937972	2.46708379829513e-14	SAT1	-0.0128328661303253	0.940785376333197	0.999724782039588
POU2F1	OCT1_03	0.00147309614937972	2.46708379829513e-14	SLC44A1	0.077244750271635	0.654310548599438	0.967077547988173
POU2F1	OCT1_03	0.00147309614937972	2.46708379829513e-14	SREK1	-0.0697789299856028	0.685924909485099	0.967077547988173
POU2F1	OCT1_03	0.00147309614937972	2.46708379829513e-14	ZEB1	-0.10459003398846	0.54988340010354	0.939095580025693
POU2F1	OCT1_03	0.00147309614937972	2.46708379829513e-14	OSBPL6	-0.141592526828056	0.587765623737094	0.950088606437432
POU2F1	OCT1_03	0.00147309614937972	2.46708379829513e-14	CELF2	-0.12888911982936	0.453751361331343	0.904530932681182
POU2F1	OCT1_03	0.00147309614937972	2.46708379829513e-14	KLF15	-0.87355992499807	0.0101881624605692	0.252266004196759
POU2F1	OCT1_03	0.00147309614937972	2.46708379829513e-14	NTRK3	0.125467385017891	0.697622322003836	0.968739664627128
POU2F1	OCT1_03	0.00147309614937972	2.46708379829513e-14	SEMA6A	0.270610396831756	0.110420397480795	0.593402834323354
POU2F1	OCT1_03	0.00147309614937972	2.46708379829513e-14	SEMA6C	0.0406421269507838	0.837308447157332	0.991428565277186
POU2F1	OCT1_03	0.00147309614937972	2.46708379829513e-14	SYNE2	0.0383734360886204	0.824160749372459	0.991428565277186
POU2F1	OCT1_03	0.00147309614937972	2.46708379829513e-14	ARF3	0.0318253015515845	0.853810049126076	0.994795846122627
POU2F1	OCT1_03	0.00147309614937972	2.46708379829513e-14	LYRM1	0.309979649172231	0.0657898506340189	0.513458581969391
POU2F1	OCT1_03	0.00147309614937972	2.46708379829513e-14	MARCKSL1	0.406786675265231	0.0138124762946576	0.252266004196759
POU2F1	OCT1_03	0.00147309614937972	2.46708379829513e-14	GLB1L3	0.620090378850128	0.574191836484643	0.949801993951632
POU2F1	OCT1_03	0.00147309614937972	2.46708379829513e-14	MECOM	-0.242784438725385	0.204436610356016	0.682188396718476
POU2F1	OCT1_03	0.00147309614937972	2.46708379829513e-14	WDR33	-0.000717973068528804	0.996684159756634	0.999724782039588
POU2F1	OCT1_03	0.00147309614937972	2.46708379829513e-14	NR2F1	0.246443322383661	0.147356662294159	0.653587525870708
POU2F1	OCT1_03	0.00147309614937972	2.46708379829513e-14	SRPK2	-0.0829815081603165	0.630410634242532	0.967077547988173
POU2F1	OCT1_03	0.00147309614937972	2.46708379829513e-14	PEPD	0.240503867506463	0.157675317297638	0.672351353005022
POU2F1	OCT1_03	0.00147309614937972	2.46708379829513e-14	TLE3	-0.292158515051971	0.0838025117638677	0.564976518291872
POU2F1	OCT1_03	0.00147309614937972	2.46708379829513e-14	MBD5	0.0528000412649824	0.766798206722408	0.982777285742519
POU2F1	OCT1_03	0.00147309614937972	2.46708379829513e-14	USP28	0.214336031101648	0.23100567524253	0.720825437434451
POU2F1	OCT1_03	0.00147309614937972	2.46708379829513e-14	NSD1	0.220720190468627	0.195801403108302	0.682188396718476
POU2F1	OCT1_03	0.00147309614937972	2.46708379829513e-14	CLN5	-0.21977920885474	0.243224074952502	0.72155782634673
POU2F1	OCT1_03	0.00147309614937972	2.46708379829513e-14	NPR3	0.130363419831607	0.686343013390837	0.967077547988173
POU2F1	OCT1_03	0.00147309614937972	2.46708379829513e-14	LIN54	0.420639830738741	0.134220204057162	0.627486400360275
POU2F1	OCT1_03	0.00147309614937972	2.46708379829513e-14	GALNT12	0.337340989914333	0.0682975103483296	0.520288899058061
POU2F1	OCT1_03	0.00147309614937972	2.46708379829513e-14	NLK	-0.0596860407745781	0.745565913088114	0.982535416792924
POU2F1	OCT1_03	0.00147309614937972	2.46708379829513e-14	ELAVL2	0.0250447886472386	0.921422066172485	0.99907065130165
POU2F1	OCT1_03	0.00147309614937972	2.46708379829513e-14	CHML	0.0819968482914252	0.634487520227509	0.967077547988173
POU2F1	OCT1_03	0.00147309614937972	2.46708379829513e-14	VPS37A	0.00104170992637987	0.995261380990687	0.999724782039588
POU2F1	OCT1_03	0.00147309614937972	2.46708379829513e-14	FSIP2	0.00136041249865593	0.994518249649741	0.999724782039588
POU2F1	OCT1_03	0.00147309614937972	2.46708379829513e-14	PACSIN3	0.059865303150952	0.749039893276919	0.982535416792924
POU2F1	OCT1_03	0.00147309614937972	2.46708379829513e-14	LOX	-0.844820587660483	0.00415001229493873	0.175856770998029
POU2F1	OCT1_03	0.00147309614937972	2.46708379829513e-14	LGI1	0.080891230538003	0.682398203082508	0.967077547988173
POU2F1	OCT1_03	0.00147309614937972	2.46708379829513e-14	SLC4A4	-0.150749188486768	0.606958867842735	0.954798404634279
POU2F1	OCT1_03	0.00147309614937972	2.46708379829513e-14	SATB1	0.363706287455292	0.0344768625140707	0.371036710865713
POU2F1	OCT1_03	0.00147309614937972	2.46708379829513e-14	SCUBE3	-0.144784105167312	0.413946030254759	0.874315914369864
POU2F1	OCT1_03	0.00147309614937972	2.46708379829513e-14	STMN2	-0.200665705047432	0.262830834873694	0.724591194476248
POU2F1	OCT1_03	0.00147309614937972	2.46708379829513e-14	DCLK1	-0.0906717993189705	0.720486244875899	0.969225543702102
POU2F1	OCT1_03	0.00147309614937972	2.46708379829513e-14	TRERF1	0.0889635480205728	0.7255578496255	0.96952918339922
POU2F1	OCT1_03	0.00147309614937972	2.46708379829513e-14	CDKL5	-0.436592827557114	0.0291065661564896	0.347188164913039
POU2F1	OCT1_03	0.00147309614937972	2.46708379829513e-14	EP300	-0.057227068629588	0.740254453649825	0.978347991373454
POU2F1	OCT1_03	0.00147309614937972	2.46708379829513e-14	TMEM127	-0.00381967022333575	0.98554265437562	0.999724782039588
POU2F1	OCT1_03	0.00147309614937972	2.46708379829513e-14	HNRNPA0	0.191619009571028	0.262904769677223	0.724591194476248
POU2F1	OCT1_03	0.00147309614937972	2.46708379829513e-14	VAMP2	-0.15260306099754	0.374258588102567	0.842269596329621
POU2F1	OCT1_03	0.00147309614937972	2.46708379829513e-14	FGFR3	-0.468035263699737	0.0280407586565344	0.347188164913039
POU2F1	OCT1_03	0.00147309614937972	2.46708379829513e-14	TTBK2	-0.231943247093401	0.186852656927792	0.682188396718476
POU2F1	OCT1_03	0.00147309614937972	2.46708379829513e-14	PELP1	-0.313966723714271	0.0622117796864524	0.507419393444205
POU2F1	OCT1_03	0.00147309614937972	2.46708379829513e-14	GPR27	-0.290020154316179	0.258819821426002	0.724591194476248
POU2F1	OCT1_03	0.00147309614937972	2.46708379829513e-14	NDRG2	0.177170517723882	0.316155280515424	0.7880635301083
POU2F1	OCT1_03	0.00147309614937972	2.46708379829513e-14	IMMP1L	0.118315885134348	0.491917708322289	0.923878687652388
POU2F1	OCT1_03	0.00147309614937972	2.46708379829513e-14	GPRIN3	0.0303618146893004	0.948479936802395	0.999724782039588
POU2F1	OCT1_03	0.00147309614937972	2.46708379829513e-14	EIF4E	0.18109116596137	0.290524860040449	0.776455443430374
POU2F1	OCT1_03	0.00147309614937972	2.46708379829513e-14	HOXB8	-0.463426922865314	0.129173300455007	0.622823538464785
POU2F1	OCT1_03	0.00147309614937972	2.46708379829513e-14	CPNE1	0.324072108045683	0.0538293087391642	0.476654865225013
POU2F1	OCT1_03	0.00147309614937972	2.46708379829513e-14	CREBZF	-0.0988778385260668	0.566144722403595	0.949801993951632
POU2F1	OCT1_03	0.00147309614937972	2.46708379829513e-14	AMMECR1	0.140233982831941	0.503757990286287	0.934664462487195
POU2F1	OCT1_03	0.00147309614937972	2.46708379829513e-14	CBFA2T2	0.0671220749434794	0.715107545203591	0.968739664627128
POU2F1	OCT1_03	0.00147309614937972	2.46708379829513e-14	POLG2	-0.224574575073256	0.2328329952775	0.720825437434451
POU2F1	OCT1_03	0.00147309614937972	2.46708379829513e-14	ELP4	-0.04651068553654	0.787651766231888	0.991223357296087
POU2F1	OCT1_03	0.00147309614937972	2.46708379829513e-14	OTX1	0.0184456287308607	0.922928159233413	0.99907065130165
POU2F1	OCT1_03	0.00147309614937972	2.46708379829513e-14	CTSK	0.408931233341017	0.146552567315572	0.653587525870708
POU2F1	OCT1_03	0.00147309614937972	2.46708379829513e-14	HIPK1	0.263754121139752	0.125775420272439	0.622450620034404
POU2F1	OCT1_03	0.00147309614937972	2.46708379829513e-14	NCOA3	0.0535644032205299	0.774737429244327	0.988819598308935
POU2F1	OCT1_03	0.00147309614937972	2.46708379829513e-14	C3orf14	0.15512825592478	0.366309933361795	0.840070081273466
POU2F1	OCT1_03	0.00147309614937972	2.46708379829513e-14	KLHL11	-0.346631191852437	0.245930539442399	0.72155782634673
POU2F1	OCT1_03	0.00147309614937972	2.46708379829513e-14	INPP4A	0.176511874553623	0.333848066504801	0.811286699248225
POU2F1	OCT1_03	0.00147309614937972	2.46708379829513e-14	ZFPM1	0.221282256527985	0.194636418739522	0.682188396718476
POU2F1	OCT1_03	0.00147309614937972	2.46708379829513e-14	IRX3	0.0232342925861834	0.910299792608927	0.99907065130165
POU2F1	OCT1_03	0.00147309614937972	2.46708379829513e-14	ATP5MC2	0.0888576699546711	0.606307259892426	0.954798404634279
POU2F1	OCT1_03	0.00147309614937972	2.46708379829513e-14	PALMD	-0.60001103902993	0.0180474120768187	0.260343518895385
POU2F1	OCT1_03	0.00147309614937972	2.46708379829513e-14	RPA2	0.33763713225643	0.0440198237204295	0.417832759071779
POU2F1	OCT1_03	0.00147309614937972	2.46708379829513e-14	CHD9	0.106758412294171	0.535442489264815	0.934664462487195
POU2F1	OCT1_03	0.00147309614937972	2.46708379829513e-14	CNFN	-0.0168972967802371	0.931989921809607	0.999724782039588
POU2F1	OCT1_03	0.00147309614937972	2.46708379829513e-14	GEMIN7	-0.137850607859103	0.422696306002875	0.881809524522921
POU2F1	OCT1_03	0.00147309614937972	2.46708379829513e-14	SCNN1A	-0.278145955325229	0.468637163906405	0.910418329881211
POU2F1	OCT1_03	0.00147309614937972	2.46708379829513e-14	FDX2	0.34541743946996	0.147490990351355	0.653587525870708
POU2F1	OCT1_03	0.00147309614937972	2.46708379829513e-14	CELF4	-0.12618114519793	0.606737180158952	0.954798404634279
POU2F1	OCT1_03	0.00147309614937972	2.46708379829513e-14	SULF2	0.0162914040444286	0.929481499685702	0.999724782039588
POU2F1	OCT1_03	0.00147309614937972	2.46708379829513e-14	ZRANB1	0.114001382605473	0.514350534440146	0.934664462487195
POU2F1	OCT1_03	0.00147309614937972	2.46708379829513e-14	LTBP1	0.356180077207866	0.0329952797123378	0.361812167029248
POU2F1	OCT1_03	0.00147309614937972	2.46708379829513e-14	PTPRJ	0.138628803223893	0.583287812668044	0.949801993951632
POU2F1	OCT1_03	0.00147309614937972	2.46708379829513e-14	TYRO3	-0.00303429142222328	0.986850147925826	0.999724782039588
POU2F1	OCT1_03	0.00147309614937972	2.46708379829513e-14	ZHX1	-0.302529658376036	0.0923797945578259	0.57760976571744
POU2F1	OCT1_03	0.00147309614937972	2.46708379829513e-14	TGIF1	0.170150134366812	0.328463145583026	0.801071988148532
POU2F1	OCT1_03	0.00147309614937972	2.46708379829513e-14	PPARGC1A	0.796129153347066	0.203870846652934	0.682188396718476
POU2F1	OCT1_03	0.00147309614937972	2.46708379829513e-14	RPS19	-0.303131718420657	0.0723112611922657	0.525696358562682
POU2F1	OCT1_03	0.00147309614937972	2.46708379829513e-14	DOC2A	0.311253920090714	0.548196104557536	0.939095580025693
POU2F1	OCT1_03	0.00147309614937972	2.46708379829513e-14	PRKRIP1	-0.419833838825171	0.0120459804843835	0.252266004196759
POU2F1	OCT1_03	0.00147309614937972	2.46708379829513e-14	RAB10	-0.122611224672002	0.476217577091241	0.918173177147227
POU2F1	OCT1_03	0.00147309614937972	2.46708379829513e-14	BLCAP	0.0267373198271158	0.876987048906939	0.995907431964605
POU2F1	OCT1_03	0.00147309614937972	2.46708379829513e-14	TET2	-0.287067846036669	0.111153628258209	0.593402834323354
POU2F1	OCT1_03	0.00147309614937972	2.46708379829513e-14	DAAM1	0.0944191176104516	0.583865228759163	0.949801993951632
POU2F1	OCT1_03	0.00147309614937972	2.46708379829513e-14	CARF	-0.00461423037773228	0.984596402763191	0.999724782039588
POU2F1	OCT1_03	0.00147309614937972	2.46708379829513e-14	MAML3	-0.298352721860512	0.0917041307733166	0.57760976571744
POU2F1	OCT1_03	0.00147309614937972	2.46708379829513e-14	NECAP1	-0.243481410607025	0.165255807839987	0.682108202766188
POU2F1	OCT1_03	0.00147309614937972	2.46708379829513e-14	ZNF521	0.018345965549603	0.915423812058531	0.99907065130165
POU2F1	OCT1_03	0.00147309614937972	2.46708379829513e-14	TMEM131L	0.240365957510886	0.369867730289724	0.842269596329621
POU2F1	OCT1_03	0.00147309614937972	2.46708379829513e-14	MAP2	0.034099538296715	0.84817222631484	0.993196492990435
POU2F1	OCT1_03	0.00147309614937972	2.46708379829513e-14	SEPHS1	0.311041775765094	0.0648212291764519	0.513458581969391
POU2F1	OCT1_03	0.00147309614937972	2.46708379829513e-14	KCNIP4	0.230480533035577	0.390458025196778	0.845784476304841
POU2F1	OCT1_03	0.00147309614937972	2.46708379829513e-14	GNAL	-0.0508617139314144	0.841148094064954	0.991428565277186
POU2F1	OCT1_03	0.00147309614937972	2.46708379829513e-14	PPFIA2	-0.888176924578449	0.00320908291727194	0.167718717521094
POU2F1	OCT1_03	0.00147309614937972	2.46708379829513e-14	SDCCAG8	0.323684398530282	0.0541333696494484	0.476654865225013
POU2F1	OCT1_03	0.00147309614937972	2.46708379829513e-14	FUT8	0.456456546145511	0.00513845394846624	0.193548432058895
POU2F1	OCT1_03	0.00147309614937972	2.46708379829513e-14	POLR2A	-0.130881035682933	0.446744383739149	0.898993721699662
POU2F1	OCT1_03	0.00147309614937972	2.46708379829513e-14	IQUB	0.221782291966383	0.538018422143303	0.934664462487195
POU2F1	OCT1_03	0.00147309614937972	2.46708379829513e-14	WDR12	0.1014787841736	0.561878216452954	0.949801993951632
POU2F1	OCT1_03	0.00147309614937972	2.46708379829513e-14	TUT1	0.141225217693359	0.588744581939794	0.950088606437432
POU2F1	OCT1_03	0.00147309614937972	2.46708379829513e-14	POLR3F	-0.0565241948110538	0.762635294045801	0.982535416792924
POU2F1	OCT1_03	0.00147309614937972	2.46708379829513e-14	GPBP1	-0.0622720805814117	0.718251333600477	0.968739664627128
POU2F1	OCT1_03	0.00147309614937972	2.46708379829513e-14	YWHAB	0.175395444062109	0.306217167870928	0.784122923895612
POU2F1	OCT1_03	0.00147309614937972	2.46708379829513e-14	PKNOX2	-0.0502673866766943	0.838069289436264	0.991428565277186
POU2F1	OCT1_03	0.00147309614937972	2.46708379829513e-14	SDHC	-0.0709245981002416	0.681037624391232	0.967077547988173
POU2F1	OCT1_03	0.00147309614937972	2.46708379829513e-14	ZBTB4	0.0333708165680194	0.888922581284778	0.997830314753443
POU2F1	OCT1_03	0.00147309614937972	2.46708379829513e-14	NHLH1	-0.389915150157963	0.150793658871958	0.659600649775403
POU2F1	OCT1_03	0.00147309614937972	2.46708379829513e-14	THRB	0.879757138428827	0.120242861571173	0.622309643469553
POU2F1	OCT1_03	0.00147309614937972	2.46708379829513e-14	ZIC2	0.175688334911512	0.305397383365024	0.784122923895612
POU2F1	OCT1_03	0.00147309614937972	2.46708379829513e-14	ASPM	0.337110554853579	0.0443716204324013	0.417832759071779
POU2F1	OCT1_03	0.00147309614937972	2.46708379829513e-14	TIAL1	0.491011123392663	0.00236011023807889	0.167718717521094
POU2F1	OCT1_03	0.00147309614937972	2.46708379829513e-14	FGFR1	0.443874550549585	0.00669223449455176	0.2160635708241
POU2F1	OCT1_03	0.00147309614937972	2.46708379829513e-14	HMGB2	0.120710311562791	0.483133158834902	0.919098877220413
POU2F1	OCT1_03	0.00147309614937972	2.46708379829513e-14	PHF21B	0.113259201408778	0.634479503930734	0.967077547988173
POU2F1	OCT1_03	0.00147309614937972	2.46708379829513e-14	SKP1	-0.297374636056307	0.0781757805996447	0.546424528315043
POU2F1	OCT1_03	0.00147309614937972	2.46708379829513e-14	NPM3	0.291833534405355	0.084163168654099	0.564976518291872
POU2F1	OCT1_03	0.00147309614937972	2.46708379829513e-14	GAL3ST1	-0.343969399083772	0.300310005672658	0.783116091715623
POU2F1	OCT1_03	0.00147309614937972	2.46708379829513e-14	AFF3	-0.358424269475204	0.144141149077141	0.653587525870708
POU2F1	OCT1_03	0.00147309614937972	2.46708379829513e-14	GABARAPL2	-0.451269803080465	0.00573647214417687	0.204701479671154
POU2F1	OCT1_03	0.00147309614937972	2.46708379829513e-14	CXCL14	0.0219526800458949	0.92080339342522	0.99907065130165
POU2F1	OCT1_03	0.00147309614937972	2.46708379829513e-14	TMEM88	-0.349504319101064	0.0395889749287871	0.400616791070413
POU2F1	OCT1_03	0.00147309614937972	2.46708379829513e-14	TRDN	0.0715633210517775	0.784901055037395	0.991223357296087
POU2F1	OCT1_03	0.00147309614937972	2.46708379829513e-14	LIX1	0.0702798752995739	0.68378637773961	0.967077547988173
POU2F1	OCT1_03	0.00147309614937972	2.46708379829513e-14	NRK	0.683417694413849	0.520985616766465	0.934664462487195
POU2F1	OCT1_03	0.00147309614937972	2.46708379829513e-14	GAP43	0.27466854169929	0.104973984038986	0.583380009659283
POU2F1	OCT1_03	0.00147309614937972	2.46708379829513e-14	NKRF	0.102807565259882	0.684786277651021	0.967077547988173
POU2F1	OCT1_03	0.00147309614937972	2.46708379829513e-14	COL9A1	0.0822337309178171	0.671505785373773	0.967077547988173
POU2F1	OCT1_03	0.00147309614937972	2.46708379829513e-14	INSM1	0.0442711179783925	0.870677181993117	0.995907431964605
POU2F1	OCT1_03	0.00147309614937972	2.46708379829513e-14	UBE4B	0.148445809998838	0.409679478679874	0.87346756775143
POU2F1	OCT1_03	0.00147309614937972	2.46708379829513e-14	DPYSL2	0.276195518060672	0.102978242451705	0.57760976571744
POU2F1	OCT1_03	0.00147309614937972	2.46708379829513e-14	PHLPP1	-0.226189947257278	0.221120888593805	0.703849589045071
POU2F1	OCT1_03	0.00147309614937972	2.46708379829513e-14	ITGB3BP	-0.106661670102008	0.535814472527993	0.934664462487195
POU2F1	OCT1_03	0.00147309614937972	2.46708379829513e-14	CDK14	0.174021422551255	0.324971467179555	0.801071988148532
POU2F1	OCT1_03	0.00147309614937972	2.46708379829513e-14	NONO	0.286533221764514	0.0902162335285335	0.57760976571744
POU2F1	OCT1_03	0.00147309614937972	2.46708379829513e-14	CUL3	-0.039306657716748	0.819953671382971	0.991428565277186
POU2F1	OCT1_03	0.00147309614937972	2.46708379829513e-14	EPC1	-0.0769391331643048	0.65559359892114	0.967077547988173
POU2F1	OCT1_03	0.00147309614937972	2.46708379829513e-14	SEMA7A	-0.940105164017386	0.0598948359826141	0.507419393444205
POU2F1	OCT1_03	0.00147309614937972	2.46708379829513e-14	GRID2	-0.0901276303390999	0.705519305327602	0.968739664627128
POU2F1	OCT1_03	0.00147309614937972	2.46708379829513e-14	BEX3	-0.0337219221402441	0.845200163318899	0.991428565277186
POU2F1	OCT1_03	0.00147309614937972	2.46708379829513e-14	STRIP1	-0.247889313721331	0.19478516451528	0.682188396718476
POU2F1	OCT1_03	0.00147309614937972	2.46708379829513e-14	ADGRL1	0.302570491450853	0.0869900064253041	0.57760976571744
POU2F1	OCT1_03	0.00147309614937972	2.46708379829513e-14	C2CD2L	0.222266211423018	0.596773000194801	0.950088606437432
POU2F1	OCT1_03	0.00147309614937972	2.46708379829513e-14	BACE2	0.390670932141697	0.186884474543847	0.682188396718476
POU2F1	OCT1_03	0.00147309614937972	2.46708379829513e-14	SASH1	-0.113797642399508	0.521642295138341	0.934664462487195
POU2F1	OCT1_03	0.00147309614937972	2.46708379829513e-14	ANKMY2	-0.275573753329886	0.10908767137158	0.593402834323354
POU2F1	OCT1_03	0.00147309614937972	2.46708379829513e-14	CELSR2	0.129212783693587	0.473582013250261	0.917396014239076
POU2F1	OCT1_03	0.00147309614937972	2.46708379829513e-14	SFRP1	0.193021588940444	0.25936049021166	0.724591194476248
POU2F1	OCT1_03	0.00147309614937972	2.46708379829513e-14	BMP5	0.159222116036565	0.514988477253612	0.934664462487195
POU2F1	OCT1_03	0.00147309614937972	2.46708379829513e-14	CAMKV	-0.0146141286322143	0.964045782221779	0.999724782039588
POU2F1	OCT1_03	0.00147309614937972	2.46708379829513e-14	FOXB1	-0.415655254510449	0.232229580643304	0.720825437434451
POU2F1	OCT1_03	0.00147309614937972	2.46708379829513e-14	ARHGEF12	0.0264277630029205	0.880214956869126	0.995907431964605
POU2F1	OCT1_03	0.00147309614937972	2.46708379829513e-14	ADM	-0.295795835978379	0.326474297866293	0.801071988148532
POU2F1	OCT1_03	0.00147309614937972	2.46708379829513e-14	RAB5A	-0.026519308798235	0.877982537355776	0.995907431964605
POU2F1	OCT1_03	0.00147309614937972	2.46708379829513e-14	RAB3C	0.342587068936061	0.0936583084645029	0.57760976571744
POU2F1	OCT1_03	0.00147309614937972	2.46708379829513e-14	CA13	0.598925371196723	0.401074628803277	0.860533539014627
POU2F1	OCT1_03	0.00147309614937972	2.46708379829513e-14	SORBS1	-0.256061502048783	0.37689426938776	0.842269596329621
POU2F1	OCT1_03	0.00147309614937972	2.46708379829513e-14	ADGRV1	0.431004178239656	0.0109340509090582	0.252266004196759
POU2F1	OCT1_03	0.00147309614937972	2.46708379829513e-14	ORAI3	-0.397971521060254	0.0162258984072261	0.254394730539638
POU2F1	OCT1_03	0.00147309614937972	2.46708379829513e-14	TOP1	-0.0574234154687552	0.739394176892592	0.978347991373454
POU2F1	OCT1_03	0.00147309614937972	2.46708379829513e-14	TBC1D17	-0.191346262822596	0.339026271778824	0.818006449345347
POU2F1	OCT1_03	0.00147309614937972	2.46708379829513e-14	ROBO3	-0.36994245244618	0.26278322436028	0.724591194476248
POU2F1	OCT1_03	0.00147309614937972	2.46708379829513e-14	BST2	0.0188182695958227	0.914553751932871	0.99907065130165
POU2F1	OCT1_03	0.00147309614937972	2.46708379829513e-14	NUDT6	0.0428356042260787	0.842466981805296	0.991428565277186
POU2F1	OCT1_03	0.00147309614937972	2.46708379829513e-14	DLL1	-0.0122946679872567	0.954530943013258	0.999724782039588
POU2F1	OCT1_03	0.00147309614937972	2.46708379829513e-14	CCDC6	-0.276114233673037	0.103083748748983	0.57760976571744
POU2F1	OCT1_03	0.00147309614937972	2.46708379829513e-14	STMN1	0.199731789368172	0.242842578656788	0.72155782634673
POU2F1	OCT1_03	0.00147309614937972	2.46708379829513e-14	SMARCA1	-0.0380740743092222	0.825511337920722	0.991428565277186
POU2F1	OCT1_03	0.00147309614937972	2.46708379829513e-14	CCDC122	-0.407022400629572	0.243058638864157	0.72155782634673
POU2F1	OCT1_03	0.00147309614937972	2.46708379829513e-14	AKT1S1	0.131026022021694	0.482316992265074	0.919098877220413
POU2F1	OCT1_03	0.00147309614937972	2.46708379829513e-14	CCDC80	-0.22616908654131	0.191401240449146	0.682188396718476
POU2F1	OCT1_03	0.00147309614937972	2.46708379829513e-14	LRFN5	0.146626771773684	0.561525493854615	0.949801993951632
POU2F1	OCT1_03	0.00147309614937972	2.46708379829513e-14	ATXN7L1	0.251866868316589	0.385030248722003	0.845784476304841
POU2F1	OCT1_03	0.00147309614937972	2.46708379829513e-14	REM2	0.299703729425869	0.34393874871376	0.820082831073725
POU2F1	OCT1_03	0.00147309614937972	2.46708379829513e-14	PRICKLE2	-0.078267822556345	0.799377555106822	0.991223357296087
POU2F1	OCT1_03	0.00147309614937972	2.46708379829513e-14	PHF6	0.27641568818063	0.102692875787725	0.57760976571744
POU2F1	OCT1_03	0.00147309614937972	2.46708379829513e-14	BZW2	-0.130852324412572	0.446844961965761	0.898993721699662
POU2F1	OCT1_03	0.00147309614937972	2.46708379829513e-14	SEPTIN9	-0.0197840414634459	0.908820814632174	0.99907065130165
POU2F1	OCT1_03	0.00147309614937972	2.46708379829513e-14	ANG	0.464754515378842	0.245936019278675	0.72155782634673
POU2F1	OCT1_03	0.00147309614937972	2.46708379829513e-14	PLCB2	-0.305142265695924	0.288754464578311	0.776455443430374
POU2F1	OCT1_03	0.00147309614937972	2.46708379829513e-14	MBNL2	-0.279668167167898	0.134453616907136	0.627486400360275
POU2F1	OCT1_03	0.00147309614937972	2.46708379829513e-14	EML1	-0.0753637543439013	0.697610887483505	0.968739664627128
POU2F1	OCT1_03	0.00147309614937972	2.46708379829513e-14	EDA	0.685105953546157	0.0607862454781674	0.507419393444205
POU2F1	OCT1_03	0.00147309614937972	2.46708379829513e-14	IRX5	-0.366143400724509	0.298074776679639	0.780558534098306
POU2F1	OCT1_03	0.00147309614937972	2.46708379829513e-14	CCDC107	-0.172846162108601	0.313411214113656	0.7880635301083
POU2F1	OCT1_03	0.00147309614937972	2.46708379829513e-14	MSI2	0.150384621788774	0.381325004145939	0.845784476304841
POU2F1	OCT1_03	0.00147309614937972	2.46708379829513e-14	RFTN2	0.0799887501723099	0.716752781484196	0.968739664627128
POU2F1	OCT1_03	0.00147309614937972	2.46708379829513e-14	CACFD1	0.245179528827471	0.208566043530279	0.685438636298795
POU2F1	OCT1_03	0.00147309614937972	2.46708379829513e-14	MRFAP1	-0.0188164827564933	0.913262773669096	0.99907065130165
POU2F1	OCT1_03	0.00147309614937972	2.46708379829513e-14	MAP1B	-0.133339662283955	0.438177361919206	0.895977049891971
POU2F1	OCT1_03	0.00147309614937972	2.46708379829513e-14	SCRN1	-0.2362819593658	0.165321333408406	0.682108202766188
POU2F1	OCT1_03	0.00147309614937972	2.46708379829513e-14	ID2	0.221505500859863	0.194175054486861	0.682188396718476
POU2F1	OCT1_03	0.00147309614937972	2.46708379829513e-14	MAP3K20	-0.202770407355728	0.250095977673785	0.72155782634673
POU2F1	OCT1_03	0.00147309614937972	2.46708379829513e-14	FGF11	0.213130939215074	0.258132594382747	0.724591194476248
POU2F1	OCT1_03	0.00147309614937972	2.46708379829513e-14	BTBD3	0.270139491137001	0.116539532110992	0.617295334150411
POU2F1	OCT1_03	0.00147309614937972	2.46708379829513e-14	KMT2C	-0.30472533633404	0.0707502855623853	0.524869244310494
POU2F1	OCT1_03	0.00147309614937972	2.46708379829513e-14	CABCOCO1	0.0103121434150683	0.982494492422396	0.999724782039588
POU2F1	OCT1_03	0.00147309614937972	2.46708379829513e-14	C17orf58	0.0792057668497695	0.671899102243744	0.967077547988173
POU2F1	OCT1_03	0.00147309614937972	2.46708379829513e-14	ADD3	-0.071740897428453	0.682143915169582	0.967077547988173
POU2F1	OCT1_03	0.00147309614937972	2.46708379829513e-14	FGFR2	-0.258178266976946	0.134275830370983	0.627486400360275
POU2F1	OCT1_03	0.00147309614937972	2.46708379829513e-14	RALGPS2	-0.0220491971578008	0.89843259789458	0.99907065130165
POU2F1	OCT1_03	0.00147309614937972	2.46708379829513e-14	SEMA5B	-0.29910011490558	0.514636447313679	0.934664462487195
POU2F1	OCT1_03	0.00147309614937972	2.46708379829513e-14	HNRNPH1	0.0409842148642735	0.812403541177723	0.991428565277186
POU2F1	OCT1_03	0.00147309614937972	2.46708379829513e-14	TRAF3	0.645074223601399	0.000373701443733012	0.0633423947127455
POU2F1	OCT1_03	0.00147309614937972	2.46708379829513e-14	KIF3B	-0.111474841982431	0.530231560332622	0.934664462487195
POU2F1	OCT1_03	0.00147309614937972	2.46708379829513e-14	ATM	0.0756027209654743	0.661215533102872	0.967077547988173
POU2F1	OCT1_03	0.00147309614937972	2.46708379829513e-14	SLC25A13	0.481991107175371	0.00291407485862039	0.167718717521094
POU2F1	OCT1_03	0.00147309614937972	2.46708379829513e-14	FAM98A	-0.00762821115426639	0.964781198100422	0.999724782039588
POU2F1	OCT1_03	0.00147309614937972	2.46708379829513e-14	HEPH	-0.289180650604997	0.121157629702037	0.622309643469553
POU2F1	OCT1_03	0.00147309614937972	2.46708379829513e-14	ABL2	-0.249064712938875	0.318932887558492	0.792075083387023
POU2F1	OCT1_03	0.00147309614937972	2.46708379829513e-14	MBP	-0.198984564618242	0.668841105913772	0.967077547988173
POU2F1	OCT1_03	0.00147309614937972	2.46708379829513e-14	ZNF148	-0.222803839715466	0.191507053486185	0.682188396718476
POU2F1	OCT1_03	0.00147309614937972	2.46708379829513e-14	RANBP6	-0.319001703847465	0.0751457287426201	0.536303200921015
POU2F1	OCT1_03	0.00147309614937972	2.46708379829513e-14	ANKRD11	-0.034685648851337	0.840831928608585	0.991428565277186
POU2F1	OCT1_03	0.00147309614937972	2.46708379829513e-14	PLCB1	0.0527289590456238	0.789869758594204	0.991223357296087
POU2F1	OCT1_03	0.00147309614937972	2.46708379829513e-14	MKS1	-0.200721503056749	0.346983523672424	0.820082831073725
POU2F1	OCT1_03	0.00147309614937972	2.46708379829513e-14	ZADH2	-0.167033324402637	0.377654804253989	0.842269596329621
POU2F1	OCT1_03	0.00147309614937972	2.46708379829513e-14	UBE3A	0.200399526960085	0.24123843917803	0.72155782634673
POU2F1	OCT1_03	0.00147309614937972	2.46708379829513e-14	BRD8	-0.183101979823083	0.285110609390572	0.776325273762281
POU2F1	OCT1_03	0.00147309614937972	2.46708379829513e-14	CCDC14	0.402837582119337	0.0148533399582602	0.252266004196759
POU2F1	OCT1_03	0.00147309614937972	2.46708379829513e-14	NUBPL	0.0483857455488286	0.80316782092776	0.991223357296087
POU2F1	OCT1_03	0.00147309614937972	2.46708379829513e-14	TOB1	-0.172461405353486	0.321837027430239	0.796370454736139
POU2F1	OCT1_03	0.00147309614937972	2.46708379829513e-14	DSE	-0.46789746161475	0.0120432330883183	0.252266004196759
POU2F1	OCT1_03	0.00147309614937972	2.46708379829513e-14	MT-CO2	0.260343201085251	0.125149539533371	0.622450620034404
POU2F1	OCT1_03	0.00147309614937972	2.46708379829513e-14	GCNT2	0.123753823840363	0.593032255362399	0.950088606437432
POU2F1	OCT1_03	0.00147309614937972	2.46708379829513e-14	SUGP2	-0.0770538488277094	0.655111882335625	0.967077547988173
POU2F1	OCT1_03	0.00147309614937972	2.46708379829513e-14	PPP2R3C	0.248106095342411	0.144558330480087	0.653587525870708
POU2F1	OCT1_03	0.00147309614937972	2.46708379829513e-14	ARMC6	-0.105832022723014	0.570966731214208	0.949801993951632
POU2F1	OCT1_03	0.00147309614937972	2.46708379829513e-14	MT-ND2	0.105847854585638	0.538948585542041	0.934664462487195
POU2F1	OCT1_03	0.00147309614937972	2.46708379829513e-14	RAB30	0.581199130616279	0.00905944040880089	0.252266004196759
POU2F1	OCT1_03	0.00147309614937972	2.46708379829513e-14	H2AC17	-0.0750070736973638	0.715733865739982	0.968739664627128
POU2F1	OCT1_03	0.00147309614937972	2.46708379829513e-14	MANF	0.356007989905808	0.0330860683714062	0.361812167029248
POU2F1	OCT1_03	0.00147309614937972	2.46708379829513e-14	YBX3	0.0844072160662116	0.629744652050044	0.967077547988173
POU2F1	OCT1_03	0.00147309614937972	2.46708379829513e-14	NEDD9	0.234625097539171	0.196161277755647	0.682188396718476
POU2F1	OCT1_03	0.00147309614937972	2.46708379829513e-14	TEAD3	0.0941283956872969	0.647401354171806	0.967077547988173
POU2F1	OCT1_03	0.00147309614937972	2.46708379829513e-14	STXBP6	0.410955252987087	0.0412762116567756	0.405583644975273
POU2F1	OCT1_03	0.00147309614937972	2.46708379829513e-14	TCF7L1	0.0927724638579369	0.596068927296162	0.950088606437432
TLX2	NCX_01	0.00147309614937972	2.46708379829513e-14	LMO1	-0.108001483636494	0.838627656503319	0.98310792404841
TLX2	NCX_01	0.00147309614937972	2.46708379829513e-14	THRA	0.519120735344758	0.152099900478319	0.945644192806625
TLX2	NCX_01	0.00147309614937972	2.46708379829513e-14	SNCAIP	0.445868636911039	0.375516128846442	0.945644192806625
TLX2	NCX_01	0.00147309614937972	2.46708379829513e-14	LMO3	0.344618419432426	0.449070017990616	0.945644192806625
TLX2	NCX_01	0.00147309614937972	2.46708379829513e-14	RBM4	0.355485950172261	0.34780260125832	0.945644192806625
TLX2	NCX_01	0.00147309614937972	2.46708379829513e-14	PAN2	0.278935881389589	0.649508556729771	0.945644192806625
TLX2	NCX_01	0.00147309614937972	2.46708379829513e-14	SSR1	0.619972758830871	0.0749092508404686	0.882174466773428
TLX2	NCX_01	0.00147309614937972	2.46708379829513e-14	BDNF	0.585763301928715	0.601589643189399	0.945644192806625
TLX2	NCX_01	0.00147309614937972	2.46708379829513e-14	KMT2E	-0.0648924939759925	0.868265126587729	0.98310792404841
TLX2	NCX_01	0.00147309614937972	2.46708379829513e-14	ANK2	0.445222006528923	0.229781774875275	0.945644192806625
TLX2	NCX_01	0.00147309614937972	2.46708379829513e-14	DNAJC7	-0.0672732255303986	0.863467921465521	0.98310792404841
TLX2	NCX_01	0.00147309614937972	2.46708379829513e-14	PRKACA	-0.215433880430967	0.608385784432304	0.945644192806625
TLX2	NCX_01	0.00147309614937972	2.46708379829513e-14	ERLIN2	0.312591277435355	0.412794663782506	0.945644192806625
TLX2	NCX_01	0.00147309614937972	2.46708379829513e-14	ROBO3	0.972632428381058	0.149282440108489	0.945644192806625
TLX2	NCX_01	0.00147309614937972	2.46708379829513e-14	GNG4	-0.60669431971686	0.08322400629938	0.882174466773428
TLX2	NCX_01	0.00147309614937972	2.46708379829513e-14	WDPCP	-0.248808617095309	0.686506622825199	0.945644192806625
TLX2	NCX_01	0.00147309614937972	2.46708379829513e-14	LRRC8A	-0.195184602269591	0.614781429334034	0.945644192806625
TLX2	NCX_01	0.00147309614937972	2.46708379829513e-14	RPP25	0.448828717197729	0.312413341955979	0.945644192806625
TLX2	NCX_01	0.00147309614937972	2.46708379829513e-14	RPP21	-0.611980955212928	0.388019044787072	0.945644192806625
TLX2	NCX_01	0.00147309614937972	2.46708379829513e-14	SPTLC2	-0.293752905254046	0.442950204442361	0.945644192806625
TLX2	NCX_01	0.00147309614937972	2.46708379829513e-14	EMX2	-0.448155708528261	0.265440358972992	0.945644192806625
TLX2	NCX_01	0.00147309614937972	2.46708379829513e-14	NUFIP2	-0.10352175881226	0.790981538776298	0.98310792404841
TLX2	NCX_01	0.00147309614937972	2.46708379829513e-14	PRKAB1	0.759815821540628	0.0286994544511674	0.875139213210571
TLX2	NCX_01	0.00147309614937972	2.46708379829513e-14	MAP4K4	0.431945171458998	0.245636895009465	0.945644192806625
TLX2	NCX_01	0.00147309614937972	2.46708379829513e-14	CCDC6	0.0738799565512698	0.85017589517125	0.98310792404841
TLX2	NCX_01	0.00147309614937972	2.46708379829513e-14	CADM1	-0.454982973041087	0.218491058911911	0.945644192806625
TLX2	NCX_01	0.00147309614937972	2.46708379829513e-14	AHNAK	0.0308608983727964	0.947633856682926	0.989104458219207
TLX2	NCX_01	0.00147309614937972	2.46708379829513e-14	WNT5A	0.886585166041933	0.0078202047549001	0.828941704019411
TLX2	NCX_01	0.00147309614937972	2.46708379829513e-14	TXNL4B	-0.83107482153286	0.16892517846714	0.945644192806625
TLX2	NCX_01	0.00147309614937972	2.46708379829513e-14	MEIOB	-0.00686122920146678	0.986022966982651	0.989104458219207
TLX2	NCX_01	0.00147309614937972	2.46708379829513e-14	CHCHD7	-0.113667559370861	0.770917083697148	0.98310792404841
TLX2	NCX_01	0.00147309614937972	2.46708379829513e-14	CNOT1	-0.180604590722207	0.641929938660449	0.945644192806625
TLX2	NCX_01	0.00147309614937972	2.46708379829513e-14	SESN3	-0.0229364926750333	0.953294640677486	0.989104458219207
TLX2	NCX_01	0.00147309614937972	2.46708379829513e-14	PLAGL1	0.265539656243705	0.489833087954723	0.945644192806625
TLX2	NCX_01	0.00147309614937972	2.46708379829513e-14	SEMA5B	0.997898447950361	0.0412801515665364	0.875139213210571
TLX2	NCX_01	0.00147309614937972	2.46708379829513e-14	PPP1R16A	-0.224282360327325	0.561817674127052	0.945644192806625
TLX2	NCX_01	0.00147309614937972	2.46708379829513e-14	DUSP14	0.177011687078284	0.674970832123062	0.945644192806625
TLX2	NCX_01	0.00147309614937972	2.46708379829513e-14	RNF11	0.204816189681503	0.597064101348043	0.945644192806625
TLX2	NCX_01	0.00147309614937972	2.46708379829513e-14	RPL4	0.260757078247196	0.497975938683915	0.945644192806625
TLX2	NCX_01	0.00147309614937972	2.46708379829513e-14	BCOR	0.0769617191390173	0.869732323222466	0.98310792404841
TLX2	NCX_01	0.00147309614937972	2.46708379829513e-14	UBE2K	-0.348978969490457	0.357321428603264	0.945644192806625
TLX2	NCX_01	0.00147309614937972	2.46708379829513e-14	SREK1	0.0169589317180142	0.965459827195432	0.989104458219207
TLX2	NCX_01	0.00147309614937972	2.46708379829513e-14	PPP4R3B	-0.146594253288098	0.706657155691897	0.948172892447356
TLX2	NCX_01	0.00147309614937972	2.46708379829513e-14	PLAG1	0.574610681567505	0.232945718237248	0.945644192806625
TLX2	NCX_01	0.00147309614937972	2.46708379829513e-14	KLF12	-0.0133095333374962	0.97504757196018	0.989104458219207
TLX2	NCX_01	0.00147309614937972	2.46708379829513e-14	PTPN4	-0.0319638363093084	0.940108615696381	0.989104458219207
TLX2	NCX_01	0.00147309614937972	2.46708379829513e-14	DYNLL1	0.180522873032563	0.642083173574023	0.945644192806625
[truncated: 16,502 more rows]
